# Supplementary material for: Identification of gene signatures and potential pharmaceutical candidates linked to COVID-19-related depression based on gene expression profiles
Source: Front Pharmacol. 2025 Aug 22;16:1562774. doi: 10.3389/fphar.2025.1562774 (PMC12411777; doi:10.3389/fphar.2025.1562774)
Supplement: Supplementary file 1 [file DataSheet1.zip]

Archive with 5 entries (5 files):
- Supplementary Table S2.xls
- Supplementary Table S3.xlsx
- Supplementary Table S4.xlsx
- Supplementary Table S5.xls
- Supplementary Table S1.xlsx
