# Supplementary material for: Identification of gene signatures and potential pharmaceutical candidates linked to COVID-19-related depression based on gene expression profiles
Source: Front Pharmacol. 2025 Aug 22;16:1562774. doi: 10.3389/fphar.2025.1562774 (PMC12411777; doi:10.3389/fphar.2025.1562774)
Supplement: Supplementary file 1 [file DataSheet1.zip › Supplementary Table S2.xls]

## Sheet: Up DEGs
Symbol	padj	log2FoldChange	Description
TEKT4P2	0.03066	1.10891	tektin 4 pseudogene 2
BCAS1	0.03971	1.10763	brain enriched myelin associated protein 1
LPAR1	0.04291	0.981419	lysophosphatidic acid receptor 1
LOC105369377	0.02672	0.899964	uncharacterized LOC105369377
EMILIN3	0.01049	0.827562	elastin microfibril interfacer 3
KIF6	0.03497	0.793603	kinesin family member 6
CCDC188	0.03132	0.756395	coiled-coil domain containing 188
RHBDL3	0.03886	0.713629	rhomboid like 3
HCN2	0.01454	0.684117	hyperpolarization activated cyclic nucleotide gated potassium and sodium channel 2
NHERF2	0.04331	0.674635	NHERF family PDZ scaffold protein 2
ABCA2	0.04597	0.66893	ATP binding cassette subfamily A member 2
GGN	0.04507	0.658198	gametogenetin
AATK	0.0216	0.646941	apoptosis associated tyrosine kinase
PLEKHG3	0.04331	0.625927	pleckstrin homology and RhoGEF domain containing G3
LOC107987266	0.04698	0.589922	uncharacterized LOC107987266
CENPB	0.03488	0.529845	centromere protein B
SUN2	0.03864	0.519069	Sad1 and UNC84 domain containing 2
TRIM41	0.00531	0.513169	tripartite motif containing 41
FCHO1	0.01613	0.51028	FCH and mu domain containing endocytic adaptor 1
TMCC2	0.00531	0.508299	transmembrane and coiled-coil domain family 2
DYNC1LI2	0.01127	0.496127	dynein cytoplasmic 1 light intermediate chain 2
KCNJ4	0.0393	0.490767	potassium inwardly rectifying channel subfamily J member 4
HR	0.00731	0.490182	HR lysine demethylase and nuclear receptor corepressor
LYNX1	0.01144	0.489529	Ly6/neurotoxin 1
TCFL5	0.03029	0.488311	transcription factor like 5
RHOF	0.01127	0.481166	ras homolog family member F, filopodia associated
CEP170B	0.03708	0.47866	centrosomal protein 170B
MIR4724	0.04331	0.477545	microRNA 4724
IRF2BP1	0.0168	0.473073	interferon regulatory factor 2 binding protein 1
CORO7	0.00685	0.469052	coronin 7
TTLL12	0.00436	0.468572	tubulin tyrosine ligase like 12
HIPK4	0.0374	0.46476	homeodomain interacting protein kinase 4
PELP1	0.01775	0.464597	proline, glutamate and leucine rich protein 1
FXYD7	0.02863	0.456583	FXYD domain containing ion transport regulator 7
SBF1	0.00685	0.455374	SET binding factor 1
H1-10	0.02783	0.454189	H1.10 linker histone
BIN1	0.02626	0.451336	bridging integrator 1
PNPLA6	0.00678	0.451005	patatin like phospholipase domain containing 6
MAP7D1	0.00915	0.444741	MAP7 domain containing 1
DYRK1B	0.02783	0.441511	dual specificity tyrosine phosphorylation regulated kinase 1B
SEC14L5	0.03141	0.439612	SEC14 like lipid binding 5
AMOTL2	0.03216	0.437334	angiomotin like 2
FIZ1	0.00531	0.437192	FLT3 interacting zinc finger 1
SPNS2	0.00328	0.432434	SPNS lysolipid transporter 2, sphingosine-1-phosphate
LGI3	0.03436	0.4294	leucine rich repeat LGI family member 3
MAPK8IP3	0.01489	0.428614	mitogen-activated protein kinase 8 interacting protein 3
SLC6A8	0.02978	0.424846	solute carrier family 6 member 8
FZR1	0.00927	0.42452	fizzy and cell division cycle 20 related 1
RNF126	0.00835	0.415931	ring finger protein 126
NYAP1	0.01898	0.41554	neuronal tyrosine phosphorylated phosphoinositide-3-kinase adaptor 1
TMEM179	0.01438	0.410998	transmembrane protein 179
ATG4D	0.00531	0.409138	autophagy related 4D cysteine peptidase
MYBBP1A	0.01721	0.406242	MYB binding protein 1a
CORO7-PAM16	0.00531	0.405902	CORO7-PAM16 readthrough
CABP1	0.03436	0.403739	calcium binding protein 1
FBXL19	0.00915	0.403453	F-box and leucine rich repeat protein 19
MEGF8	0.03756	0.402624	multiple EGF like domains 8
TUBD1	0.00513	0.401958	tubulin delta 1
MAP3K10	0.02503	0.397823	mitogen-activated protein kinase kinase kinase 10
SEMA4C	0.01738	0.393523	semaphorin 4C
NOL3	0.03566	0.393465	nucleolar protein 3
LINC01521	0.02102	0.392399	long intergenic non-protein coding RNA 1521
GNA11	0.00685	0.389709	G protein subunit alpha 11
LOC107984298	0.03216	0.389353
CARMIL2	0.01625	0.385156	capping protein regulator and myosin 1 linker 2
PAQR4	0.01628	0.381884	progestin and adipoQ receptor family member 4
CLCN7	0.03626	0.381087	chloride voltage-gated channel 7
PPAN	0.01775	0.373675	peter pan homolog
EPHA10	0.04243	0.373454	EPH receptor A10
MAPK8IP2	0.0207	0.372521	mitogen-activated protein kinase 8 interacting protein 2
FLYWCH1	0.0374	0.372312	FLYWCH-type zinc finger 1
DGCR2	0.01557	0.371909	DiGeorge syndrome critical region gene 2
ZNF696	0.0367	0.368478	zinc finger protein 696
TCEA2	0.00915	0.362605	transcription elongation factor A2
PKMYT1	0.03886	0.361459	protein kinase, membrane associated tyrosine/threonine 1
YPEL3	0.04188	0.360099	yippee like 3
TMEM250	0.01667	0.357555	transmembrane protein 250
HID1	0.04982	0.354844	HID1 domain containing
CLIP2	0.03886	0.354523	CAP-Gly domain containing linker protein 2
ABHD8	0.04982	0.354261	abhydrolase domain containing 8
C19orf47	0.03708	0.353068	chromosome 19 open reading frame 47
ZC3H7B	0.00678	0.351779	zinc finger CCCH-type containing 7B
FKRP	0.02132	0.349371	fukutin related protein
EML2	0.0453	0.347261	EMAP like 2
TBC1D10B	0.03484	0.347121	TBC1 domain family member 10B
USF2	0.02852	0.341453	upstream transcription factor 2, c-fos interacting
HSD17B1	0.03864	0.341371	hydroxysteroid 17-beta dehydrogenase 1
CTBP1-AS	0.03145	0.33412	CTBP1 antisense RNA
UNKL	0.02087	0.333017	unk like zinc finger
PHLDA3	0.02892	0.33295	pleckstrin homology like domain family A member 3
KIFC2	0.03626	0.331244	kinesin family member C2
FAAH	0.03687	0.331239	fatty acid amide hydrolase
ARHGEF18	0.01647	0.330116	Rho/Rac guanine nucleotide exchange factor 18
ARHGEF17	0.03316	0.32767	Rho guanine nucleotide exchange factor 17
PIGT	0.02102	0.32665	phosphatidylinositol glycan anchor biosynthesis class T
TMEM109	0.02538	0.326114	transmembrane protein 109
MGAT3	0.02246	0.325681	beta-1,4-mannosyl-glycoprotein 4-beta-N-acetylglucosaminyltransferase
NEURL1	0.0322	0.3235	neuralized E3 ubiquitin protein ligase 1
UBE2J2	0.00436	0.323112	ubiquitin conjugating enzyme E2 J2
PITPNM1	0.03386	0.32038	phosphatidylinositol transfer protein membrane associated 1
DUS1L	0.02102	0.319905	dihydrouridine synthase 1 like
RNPS1	0.01489	0.3144	RNA binding protein with serine rich domain 1
EHMT2	0.02101	0.313703	euchromatic histone lysine methyltransferase 2
ARMC5	0.03886	0.311695	armadillo repeat containing 5
CACTIN	0.0381	0.311252	cactin, spliceosome C complex subunit
RABL6	0.04195	0.310597	RAB, member RAS oncogene family like 6
MAP2K2	0.03386	0.309563	mitogen-activated protein kinase kinase 2
PTOV1-AS2	0.03118	0.308064	PTOV1 antisense RNA 2
MEN1	0.02101	0.305971	menin 1
EVI5L	0.01898	0.304803	ecotropic viral integration site 5 like
PICK1	0.03537	0.304371	protein interacting with PRKCA 1
ZNF747	0.01474	0.303787	zinc finger protein 747
KCNN1	0.03132	0.30312	potassium calcium-activated channel subfamily N member 1
JPH3	0.0185	0.297204	junctophilin 3
PPP2R5B	0.04985	0.29391	protein phosphatase 2 regulatory subunit B'beta
PLA2G6	0.01489	0.293048	phospholipase A2 group VI
CCND3	0.03624	0.291334	cyclin D3
TECPR1	0.03141	0.291126	tectonin beta-propeller repeat containing 1
POLRMT	0.03566	0.289961	RNA polymerase mitochondrial
HGS	0.00927	0.288203	hepatocyte growth factor-regulated tyrosine kinase substrate
SGTA	0.02102	0.28741	small glutamine rich tetratricopeptide repeat co-chaperone alpha
MAP4K2	0.0207	0.28667	mitogen-activated protein kinase kinase kinase kinase 2
ST3GAL2	0.00915	0.282421	ST3 beta-galactoside alpha-2,3-sialyltransferase 2
BRF1	0.02066	0.282041	BRF1 RNA polymerase III transcription initiation factor subunit
FAM219A	0.02892	0.281436	family with sequence similarity 219 member A
OPA3	0.02047	0.279046	outer mitochondrial membrane lipid metabolism regulator OPA3
NEURL4	0.02066	0.277523	neuralized E3 ubiquitin protein ligase 4
CTSD	0.01359	0.277123	cathepsin D
SLC25A42	0.03425	0.274171	solute carrier family 25 member 42
TANGO2	0.039	0.273047	transport and golgi organization 2 homolog
LRRC4B	0.04982	0.27262	leucine rich repeat containing 4B
BRSK1	0.02863	0.2707	BR serine/threonine kinase 1
KLF13	0.02671	0.269639	KLF transcription factor 13
XAB2	0.03197	0.267494	XPA binding protein 2
PCED1A	0.03813	0.266976	PC-esterase domain containing 1A
NDUFS7	0.04343	0.266348	NADH:ubiquinone oxidoreductase core subunit S7
NR2F6	0.04858	0.264025	nuclear receptor subfamily 2 group F member 6
SUPT5H	0.04944	0.263071	SPT5 homolog, DSIF elongation factor subunit
TRIM28	0.0111	0.260393	tripartite motif containing 28
ARFGAP1	0.00835	0.259932	ADP ribosylation factor GTPase activating protein 1
CTBP1	0.01176	0.257649	C-terminal binding protein 1
CBX4	0.04597	0.255681	chromobox 4
BCL2L1	0.04331	0.253339	BCL2 like 1
ABHD17A	0.04982	0.252396	abhydrolase domain containing 17A, depalmitoylase
GFER	0.02892	0.250359	growth factor, augmenter of liver regeneration
ZNF746	0.0393	0.249812	zinc finger protein 746
PRMT7	0.02257	0.244802	protein arginine methyltransferase 7
RAB1B	0.02844	0.23793	RAB1B, member RAS oncogene family
ACTN4	0.04063	0.235461	actinin alpha 4
SAV1	0.03484	0.227127	salvador family WW domain containing protein 1
ATG13	0.01931	0.226783	autophagy related 13
EDC4	0.04267	0.216306	enhancer of mRNA decapping 4
ADCY3	0.03926	0.213537	adenylate cyclase 3
WDR5	0.03626	0.21312	WD repeat domain 5
GET4	0.03714	0.198404	guided entry of tail-anchored proteins factor 4
WDR13	0.04343	0.193958	WD repeat domain 13
ADD1	0.03626	0.18752	adducin 1
GNPTG	0.0207	0.170029	N-acetylglucosamine-1-phosphate transferase subunit gamma
NPLOC4	0.03118	0.168751	NPL4 homolog, ubiquitin recognition factor

## Sheet: Down DEGs
Symbol	padj	log2FoldChange	Description
DDX5	0.03042	-0.173366	DEAD-box helicase 5
CHD9	0.02765	-0.178053	chromodomain helicase DNA binding protein 9
SREK1	0.03749	-0.195271	splicing regulatory glutamic acid and lysine rich protein 1
SON	0.03567	-0.211978	SON DNA and RNA binding protein
BRWD3	0.03908	-0.213116	bromodomain and WD repeat domain containing 3
DMD	0.03908	-0.217245	dystrophin
TFCP2	0.01628	-0.237758	transcription factor CP2
CTNND1	0.03464	-0.264405	catenin delta 1
TAB2	0.04538	-0.267194	TGF-beta activated kinase 1 (MAP3K7) binding protein 2
SMNDC1	0.02978	-0.272474	survival motor neuron domain containing 1
SPICE1	0.03436	-0.281248	spindle and centriole associated protein 1
ZNF334	0.02892	-0.299016	zinc finger protein 334
NRG3	0.00863	-0.302029	neuregulin 3
DIAPH2	0.04412	-0.314044	diaphanous related formin 2
INTU	0.01454	-0.315079	inturned planar cell polarity protein
MIR99AHG	0.00915	-0.318053	mir-99a-let-7c cluster host gene
GRIK2	0.01454	-0.322817	glutamate ionotropic receptor kainate type subunit 2
FNBP1L	0.0374	-0.332441	formin binding protein 1 like
TOP1	0.03056	-0.334063	DNA topoisomerase I
CFAP44	0.02863	-0.334979	cilia and flagella associated protein 44
LOC105371625	0.04331	-0.33507	uncharacterized LOC105371625
ARMCX4	0.00591	-0.339511	armadillo repeat containing X-linked 4
GMDS	0.01738	-0.347333	GDP-mannose 4,6-dehydratase
RFX3	0.0451	-0.349197	regulatory factor X3
FLACC1	0.01931	-0.360647	flagellum associated containing coiled-coil domains 1
SOX5	0.0176	-0.367719	SRY-box transcription factor 5
FTX	0.01775	-0.374672	FTX transcript, XIST regulator
TTN	0.01693	-0.384439	titin
ASXL3	0.04343	-0.385583	ASXL transcriptional regulator 3
SGCD	0.02605	-0.395392	sarcoglycan delta
TTN-AS1	0.00531	-0.399016	TTN antisense RNA 1
DPY19L2P1	0.02047	-0.407098	DPY19L2 pseudogene 1
GPM6A-DT	0.04913	-0.408413	GPM6A divergent transcript
RAPH1	0.0304	-0.410141	Ras association (RalGDS/AF-6) and pleckstrin homology domains 1
IPW	0.03626	-0.412512	imprinted in Prader-Willi syndrome
LOC107985481	0.02533	-0.412743
SCG3	0.03626	-0.413193	secretogranin III
LOC101927078	0.04597	-0.416872	uncharacterized LOC101927078
LOC105369151	0.03436	-0.417649	uncharacterized LOC105369151
R3HDM1	0.03425	-0.424445	R3H domain containing 1
LOC107987081	0.04572	-0.431846	uncharacterized LOC107987081
SLC30A10	0.00566	-0.439142	solute carrier family 30 member 10
NFAT5	0.01938	-0.442772	nuclear factor of activated T cells 5
LOC107986022	0.03907	-0.446545
TENM3-AS1	0.04597	-0.446671	TENM3 antisense RNA 1
SLITRK2	0.00531	-0.449936	SLIT and NTRK like family member 2
PRKD1	0.04143	-0.450108	protein kinase D1
LOC112268277	0.02626	-0.450411	replaced by ID 64754
LRRC7-AS1	0.03511	-0.453615	LRRC7 antisense RNA 1
GRID2	0.00863	-0.465082	glutamate ionotropic receptor delta type subunit 2
LRRN1	0.01199	-0.471291	leucine rich repeat neuronal 1
LOC101927089	0.03237	-0.473637	uncharacterized LOC101927089
CHORDC1P4	0.04343	-0.482873	CHORDC1 pseudogene 4
LOC107985193	0.01931	-0.491279	uncharacterized LOC107985193
LOC105379087	0.0392	-0.495293	uncharacterized LOC105379087
LOC107986348	0.03626	-0.495875
LOC101928421	0.02471	-0.500327	uncharacterized LOC101928421
SOX6	0.03118	-0.501862	SRY-box transcription factor 6
LOC105377905	0.04597	-0.503708	uncharacterized LOC105377905
LOC105377709	0.04985	-0.506259	uncharacterized LOC105377709
SPRY3	0.00531	-0.52889	sprouty RTK signaling antagonist 3
ANGPTL3	0.04597	-0.531799	angiopoietin like 3
TMEM108-AS1	0.01167	-0.535852	TMEM108 antisense RNA 1
COL11A1	0.01721	-0.536739	collagen type XI alpha 1 chain
PSMD6-AS2	0.01775	-0.540003	PSMD6 antisense RNA 2
LOC107984294	0.01628	-0.542834
OVCH1	0.04343	-0.547092	ovochymase 1
VAV3	0.0176	-0.557591	vav guanine nucleotide exchange factor 3
LOC107985595	0.01867	-0.564196	uncharacterized LOC107985595
TEX50	0.01667	-0.565166	testis expressed 50
LOC107984615	0.03708	-0.569159	uncharacterized LOC107984615
NALF1-IT1	0.04343	-0.574167	NALF1 intronic transcript 1
LOC101060553	0.03437	-0.57903	uncharacterized LOC101060553
LOC105375144	0.00678	-0.579088	uncharacterized LOC105375144
LOC107985904	0.03724	-0.589803	uncharacterized LOC107985904
LOC105370583	0.01359	-0.599946	uncharacterized LOC105370583
LOC107984315	0.02077	-0.602044	uncharacterized LOC107984315
LOC102724857	0.04331	-0.605816
DLGAP1-AS5	0.01931	-0.608581	DLGAP1 antisense RNA 5
LOC101927388	0.01426	-0.613895	uncharacterized LOC101927388
LOC105370855	0.03626	-0.621638	uncharacterized LOC105370855
LOC105374054	0.03066	-0.627667	uncharacterized LOC105374054
GPC6	0.00436	-0.627688	glypican 6
LOC105377790	0.03299	-0.62957	uncharacterized LOC105377790
GRIK1-AS1	0.0374	-0.630464	GRIK1 antisense RNA 1
LOC107984629	0.02066	-0.637478
SCUBE2	0.02533	-0.64926	signal peptide, CUB domain and EGF like domain containing 2
SFTA1P	0.03404	-0.652259	surfactant associated 1, lncRNA
LOC145474	0.01667	-0.658713	uncharacterized LOC145474
FAM238C	0.03509	-0.661861	family with sequence similarity 238 member C
PDLIM3	0.04968	-0.665152	PDZ and LIM domain 3
GALNTL6-AS1	0.04095	-0.669463	GALNTL6 antisense RNA 1
GYPE	0.00566	-0.673861	glycophorin E (MNS blood group)
PCDH15	0.01359	-0.679751	protocadherin related 15
FAM133CP	0.04331	-0.689427	family with sequence similarity 133, member A pseudogene
LOC105370786	0.01628	-0.6986
LOC105371867	0.02765	-0.70072	uncharacterized LOC105371867
LOC105379086	0.01628	-0.705293
SMC5-DT	0.04331	-0.706536	SMC5 divergent transcript
APOBEC4	0.02533	-0.709485	apolipoprotein B mRNA editing enzyme catalytic polypeptide like 4
LOC101928338	0.0392	-0.709829	uncharacterized LOC101928338
STK32B	0.01489	-0.710046	serine/threonine kinase 32B
GRM7-AS2	0.04597	-0.714981	GRM7 antisense RNA 2
HYMAI	0.02246	-0.717266	hydatidiform mole associated and imprinted
LOC105374524	0.01898	-0.721197	uncharacterized LOC105374524
TSBP1-AS1	0.03843	-0.72181	TSBP1 and BTNL2 antisense RNA 1
LOC105374527	0.01489	-0.723135	uncharacterized LOC105374527
TPRG1	0.04291	-0.728776	tumor protein p63 regulated 1
LOC105375844	0.01423	-0.737096	uncharacterized LOC105375844
LOC105378747	0.00531	-0.740862	uncharacterized LOC105378747
LOC105374781	0.03404	-0.7525	uncharacterized LOC105374781
LOC101927069	0.01426	-0.760086	uncharacterized LOC101927069
LOC105369672	0.00685	-0.765767	uncharacterized LOC105369672
TEX47	0.04416	-0.767563	testis expressed 47
LOC105378746	0.00564	-0.773365	uncharacterized LOC105378746
AGBL1	0.01359	-0.778338	AGBL carboxypeptidase 1
LOC105377571	0.02471	-0.779926	uncharacterized LOC105377571
LINC02934	0.02066	-0.786184	long intergenic non-protein coding RNA 2934
FBN2	0.00915	-0.786626	fibrillin 2
LOC105375161	0.02765	-0.796221	uncharacterized LOC105375161
LOC105375231	0.02283	-0.80257	replaced by ID 101928421
LOC107987160	0.03626	-0.802798	uncharacterized LOC107987160
L3MBTL4-AS1	0.03425	-0.805112	L3MBTL4 antisense RNA 1
MARCHF11-AS1	0.01721	-0.814467	MARCHF11 antisense RNA 1
MEAT6	0.01489	-0.824554	melanoma-associated transcript 6
LOC107984877	0.02783	-0.825698	uncharacterized LOC107984877
LOC105377458	0.01305	-0.838562	uncharacterized LOC105377458
LOC105378030	0.00531	-0.846091	uncharacterized LOC105378030
LOC105374528	0.00678	-0.850691	uncharacterized LOC105374528
LOC105376611	0.01931	-0.895273	uncharacterized LOC105376611
LINC01821	0.01898	-0.930721	long intergenic non-protein coding RNA 1821
LOC101928373	0.01878	-0.942467	uncharacterized LOC101928373
LOC107985119	0.01176	-0.946026	uncharacterized LOC107985119
MIR7978	0.02844	-0.978428	microRNA 7978
C3orf52	0.00915	-0.998553	chromosome 3 open reading frame 52
MIR3117	0.00531	-1.00966	microRNA 3117
LYVE1	0.04343	-1.03607	lymphatic vessel endothelial hyaluronan receptor 1
LOC105377685	0.04293	-1.04933	uncharacterized LOC105377685
LOC105374559	0.00566	-1.15575	uncharacterized LOC105374559
LOC105369167	0.00566	-1.17542	uncharacterized LOC105369167
LINC00943	0.02503	-1.25187	long intergenic non-protein coding RNA 943
LOC107986334	0.02102	-1.28676	uncharacterized LOC107986334
KLHL6	0.03484	-1.46639	kelch like family member 6
MUC19	0.01359	-1.51291	mucin 19, oligomeric
LOC107986979	0.00549	-1.53813	uncharacterized LOC107986979
CCL3L3	0.04843	-1.79832	C-C motif chemokine ligand 3 like 3
SERPINH1	0.04941	-2.46138	serpin family H member 1
CCL3	0.03756	-2.72805	C-C motif chemokine ligand 3
CXCL8	0.03425	-2.82421	C-X-C motif chemokine ligand 8
IL1B	0.01072	-3.23306	interleukin 1 beta
HSPA7	0.01667	-3.66525	heat shock protein family A (Hsp70) member 7 (pseudogene)
HSPA6	0.00328	-5.64671	heat shock protein family A (Hsp70) member 6
