# Supplementary material for: Identification of gene signatures and potential pharmaceutical candidates linked to COVID-19-related depression based on gene expression profiles
Source: Front Pharmacol. 2025 Aug 22;16:1562774. doi: 10.3389/fphar.2025.1562774 (PMC12411777; doi:10.3389/fphar.2025.1562774)
Supplement: Supplementary file 1 [file DataSheet1.zip › Supplementary Table S3.xlsx]

## Sheet: Common DEGs
LOC107984298
BCAS1
KCNJ4
KLHL6
LOC105377685
SUN2
ST3GAL2
ANGPTL3
CEP170B
TECPR1
MEGF8
HR
TFCP2
RAPH1
LINC01521
TMEM179
MEN1
TTN-AS1
LOC107986979
MAP4K2
HSPA7
HSPA6
LPAR1
MGAT3
FBN2
BRSK1
FAM219A
MAPK8IP2
MAPK8IP3
PPP2R5B
NYAP1
RHBDL3
JPH3
LYNX1
LOC107987081
PDLIM3
SERPINH1
OPA3
RHOF
LOC107987266
WDR13
DYRK1B
NOL3
BRWD3
SLC25A42
TTLL12
CXCL8
CENPB
LOC107985119
TCEA2
DDX5
EMILIN3
RNPS1
CABP1
ABCA2
LRRN1
GPC6
AGBL1
TCFL5
NEURL4
