# Supplementary material for: Identification of gene signatures and potential pharmaceutical candidates linked to COVID-19-related depression based on gene expression profiles
Source: Front Pharmacol. 2025 Aug 22;16:1562774. doi: 10.3389/fphar.2025.1562774 (PMC12411777; doi:10.3389/fphar.2025.1562774)
Supplement: Supplementary file 1 [file DataSheet1.zip › Supplementary Table S4.xlsx]

## Sheet: drug candidates for COVID-19
Rank	score	Perturbation	Perturbation LIFE URL	Perturbation PubChem URL	Perturbation DrugBank URL	Cell-line	Dose	Time	Signature URL
1	0.1538	Proscillaridin A	http://life.ccs.miami.edu/life/summary?mode=SmallMolecule&source=BROAD&input=BRD-A34806832	http://pubchem.ncbi.nlm.nih.gov/summary/summary.cgi?cid=9828429	None	HA1E	10.0um	6.0h	https://maayanlab.cloud/L1000CDS2/meta?sig_id=CPC004_HA1E_6H:BRD-A34806832:10.0
2	0.1154	vorinostat	http://life.ccs.miami.edu/life/summary?mode=SmallMolecule&source=BROAD&input=BRD-K81418486	http://pubchem.ncbi.nlm.nih.gov/summary/summary.cgi?cid=5311	http://www.drugbank.ca/drugs/DB02546	PC3	10.0um	24.0h	https://maayanlab.cloud/L1000CDS2/meta?sig_id=CPC002_PC3_24H:BRD-K81418486:10.0
3	0.1154	trichostatin A	http://life.ccs.miami.edu/life/summary?mode=SmallMolecule&source=BROAD&input=BRD-A19037878	http://pubchem.ncbi.nlm.nih.gov/summary/summary.cgi?cid=6376322	None	ASC	10.0um	24.0h	https://maayanlab.cloud/L1000CDS2/meta?sig_id=CPC012_ASC_24H:BRD-A19037878:10.0
4	0.1154	trichostatin A	http://life.ccs.miami.edu/life/summary?mode=SmallMolecule&source=BROAD&input=BRD-A19037878	http://pubchem.ncbi.nlm.nih.gov/summary/summary.cgi?cid=6376322	None	ASC	10.0um	24.0h	https://maayanlab.cloud/L1000CDS2/meta?sig_id=CPC013_ASC_24H:BRD-A19037878:10.0
5	0.1154	BRD-A68930007	http://life.ccs.miami.edu/life/summary?mode=SmallMolecule&source=BROAD&input=BRD-A68930007	http://pubchem.ncbi.nlm.nih.gov/summary/summary.cgi?cid=12420	None	A549	10.0um	24.0h	https://maayanlab.cloud/L1000CDS2/meta?sig_id=CPC015_A549_24H:BRD-A68930007:10.0
6	0.1154	AS-601245	http://life.ccs.miami.edu/life/summary?mode=SmallMolecule&source=BROAD&input=BRD-A60245366	http://pubchem.ncbi.nlm.nih.gov/summary/summary.cgi?cid=10109823	None	PC3	1.11um	24h	https://maayanlab.cloud/L1000CDS2/meta?sig_id=LJP005_PC3_24H:BRD-A60245366:1.11
7	0.0769	Resveratrol	http://life.ccs.miami.edu/life/summary?mode=SmallMolecule&source=BROAD&input=BRD-K25591257	http://pubchem.ncbi.nlm.nih.gov/summary/summary.cgi?cid=445154	None	HA1E	10.0um	24.0h	https://maayanlab.cloud/L1000CDS2/meta?sig_id=CPC001_HA1E_24H:BRD-K25591257:10.0
8	0.0769	vorinostat	http://life.ccs.miami.edu/life/summary?mode=SmallMolecule&source=BROAD&input=BRD-K81418486	http://pubchem.ncbi.nlm.nih.gov/summary/summary.cgi?cid=5311	http://www.drugbank.ca/drugs/DB02546	PC3	10.0um	24.0h	https://maayanlab.cloud/L1000CDS2/meta?sig_id=CPC001_PC3_24H:BRD-K81418486:10.0
9	0.0769	Digoxin	http://life.ccs.miami.edu/life/summary?mode=SmallMolecule&source=BROAD&input=BRD-K23478508	http://pubchem.ncbi.nlm.nih.gov/summary/summary.cgi?cid=2724385	None	PC3	10.0um	6.0h	https://maayanlab.cloud/L1000CDS2/meta?sig_id=CPC001_PC3_6H:BRD-K23478508:10.0
10	0.0769	ODQ	http://life.ccs.miami.edu/life/summary?mode=SmallMolecule&source=BROAD&input=BRD-K26015241	http://pubchem.ncbi.nlm.nih.gov/summary/summary.cgi?cid=1456	None	VCAP	10.0um	24.0h	https://maayanlab.cloud/L1000CDS2/meta?sig_id=CPC001_VCAP_24H:BRD-K26015241:10.0
11	0.0769	cinobufagin	http://life.ccs.miami.edu/life/summary?mode=SmallMolecule&source=BROAD&input=BRD-A80502530	http://pubchem.ncbi.nlm.nih.gov/summary/summary.cgi?cid=23947601	None	HCC515	10.0um	6.0h	https://maayanlab.cloud/L1000CDS2/meta?sig_id=CPC002_HCC515_6H:BRD-A80502530:10.0
12	0.0769	cinobufagin	http://life.ccs.miami.edu/life/summary?mode=SmallMolecule&source=BROAD&input=BRD-A80502530	http://pubchem.ncbi.nlm.nih.gov/summary/summary.cgi?cid=23947601	None	PC3	10.0um	24.0h	https://maayanlab.cloud/L1000CDS2/meta?sig_id=CPC002_PC3_24H:BRD-A80502530:10.0
13	0.0769	THM-I-94	http://life.ccs.miami.edu/life/summary?mode=SmallMolecule&source=BROAD&input=BRD-K12867552	http://pubchem.ncbi.nlm.nih.gov/summary/summary.cgi?cid=11749858	None	PC3	10.0um	24.0h	https://maayanlab.cloud/L1000CDS2/meta?sig_id=CPC002_PC3_24H:BRD-K12867552:10.0
14	0.0769	Digoxigenin	http://life.ccs.miami.edu/life/summary?mode=SmallMolecule&source=BROAD&input=BRD-K18619710	http://pubchem.ncbi.nlm.nih.gov/summary/summary.cgi?cid=15478	None	PC3	10.0um	24.0h	https://maayanlab.cloud/L1000CDS2/meta?sig_id=CPC002_PC3_24H:BRD-K18619710:10.0
15	0.0769	BRD-K80348542	http://life.ccs.miami.edu/life/summary?mode=SmallMolecule&source=BROAD&input=BRD-K80348542	http://pubchem.ncbi.nlm.nih.gov/summary/summary.cgi?cid=442195	None	PC3	10.0um	24.0h	https://maayanlab.cloud/L1000CDS2/meta?sig_id=CPC002_PC3_24H:BRD-K80348542:10.0
16	0.0769	bufalin	http://life.ccs.miami.edu/life/summary?mode=SmallMolecule&source=BROAD&input=BRD-K63606607	http://pubchem.ncbi.nlm.nih.gov/summary/summary.cgi?cid=9547215	None	HA1E	10.0um	6.0h	https://maayanlab.cloud/L1000CDS2/meta?sig_id=CPC003_HA1E_6H:BRD-K63606607:10.0
17	0.0769	DACTINOMYCIN	http://life.ccs.miami.edu/life/summary?mode=SmallMolecule&source=BROAD&input=BRD-A73909368	http://pubchem.ncbi.nlm.nih.gov/summary/summary.cgi?cid=45006140	None	PC3	10.0um	6.0h	https://maayanlab.cloud/L1000CDS2/meta?sig_id=CPC003_PC3_6H:BRD-A73909368:10.0
18	0.0769	Strophantine octahydrate	http://life.ccs.miami.edu/life/summary?mode=SmallMolecule&source=BROAD&input=BRD-K35708212	http://pubchem.ncbi.nlm.nih.gov/summary/summary.cgi?cid=439501	http://www.drugbank.ca/drugs/DB01092	PC3	10.0um	6.0h	https://maayanlab.cloud/L1000CDS2/meta?sig_id=CPC003_PC3_6H:BRD-K35708212:10.0
19	0.0769	Ouabain	http://life.ccs.miami.edu/life/summary?mode=SmallMolecule&source=BROAD&input=BRD-A46747628	http://pubchem.ncbi.nlm.nih.gov/summary/summary.cgi?cid=4605	None	HA1E	10.0um	6.0h	https://maayanlab.cloud/L1000CDS2/meta?sig_id=CPC004_HA1E_6H:BRD-A46747628:10.0
20	0.0769	OUABAIN	http://life.ccs.miami.edu/life/summary?mode=SmallMolecule&source=BROAD&input=BRD-A68930007	http://pubchem.ncbi.nlm.nih.gov/summary/summary.cgi?cid=12420	None	HA1E	10.0um	6.0h	https://maayanlab.cloud/L1000CDS2/meta?sig_id=CPC004_HA1E_6H:BRD-A68930007:10.0
21	0.0769	DIGITOXIN	http://life.ccs.miami.edu/life/summary?mode=SmallMolecule&source=BROAD&input=BRD-A93236127	http://pubchem.ncbi.nlm.nih.gov/summary/summary.cgi?cid=5702041	None	HA1E	10.0um	6.0h	https://maayanlab.cloud/L1000CDS2/meta?sig_id=CPC004_HA1E_6H:BRD-A93236127:10.0
22	0.0769	DIGOXIN	http://life.ccs.miami.edu/life/summary?mode=SmallMolecule&source=BROAD&input=BRD-A94756469	http://pubchem.ncbi.nlm.nih.gov/summary/summary.cgi?cid=5702042	None	HA1E	10.0um	6.0h	https://maayanlab.cloud/L1000CDS2/meta?sig_id=CPC004_HA1E_6H:BRD-A94756469:10.0
23	0.0769	CYCLOHEXIMIDE	http://life.ccs.miami.edu/life/summary?mode=SmallMolecule&source=BROAD&input=BRD-K36055864	http://pubchem.ncbi.nlm.nih.gov/summary/summary.cgi?cid=6197	None	HA1E	10.0um	6.0h	https://maayanlab.cloud/L1000CDS2/meta?sig_id=CPC004_HA1E_6H:BRD-K36055864:10.0
24	0.0769	DIGITOXIN	http://life.ccs.miami.edu/life/summary?mode=SmallMolecule&source=BROAD&input=BRD-A93236127	http://pubchem.ncbi.nlm.nih.gov/summary/summary.cgi?cid=5702041	None	HCC515	10.0um	6.0h	https://maayanlab.cloud/L1000CDS2/meta?sig_id=CPC004_HCC515_6H:BRD-A93236127:10.0
25	0.0769	Ouabain	http://life.ccs.miami.edu/life/summary?mode=SmallMolecule&source=BROAD&input=BRD-A46747628	http://pubchem.ncbi.nlm.nih.gov/summary/summary.cgi?cid=4605	None	MCF7	10.0um	6.0h	https://maayanlab.cloud/L1000CDS2/meta?sig_id=CPC004_MCF7_6H:BRD-A46747628:10.0
26	0.0769	Ouabain	http://life.ccs.miami.edu/life/summary?mode=SmallMolecule&source=BROAD&input=BRD-A46747628	http://pubchem.ncbi.nlm.nih.gov/summary/summary.cgi?cid=4605	None	PC3	10.0um	6.0h	https://maayanlab.cloud/L1000CDS2/meta?sig_id=CPC004_PC3_6H:BRD-A46747628:10.0
27	0.0769	DIGITOXIN	http://life.ccs.miami.edu/life/summary?mode=SmallMolecule&source=BROAD&input=BRD-A93236127	http://pubchem.ncbi.nlm.nih.gov/summary/summary.cgi?cid=5702041	None	PC3	10.0um	6.0h	https://maayanlab.cloud/L1000CDS2/meta?sig_id=CPC004_PC3_6H:BRD-A93236127:10.0
28	0.0769	wortmannin	http://life.ccs.miami.edu/life/summary?mode=SmallMolecule&source=BROAD&input=BRD-A75409952	http://pubchem.ncbi.nlm.nih.gov/summary/summary.cgi?cid=5691	None	VCAP	10.0um	6.0h	https://maayanlab.cloud/L1000CDS2/meta?sig_id=CPC004_VCAP_6H:BRD-A75409952:10.0
29	0.0769	PERIPLOCYMARIN	http://life.ccs.miami.edu/life/summary?mode=SmallMolecule&source=BROAD&input=BRD-A45333398	http://pubchem.ncbi.nlm.nih.gov/summary/summary.cgi?cid=6708762	None	A375	10.0um	6.0h	https://maayanlab.cloud/L1000CDS2/meta?sig_id=CPC005_A375_6H:BRD-A45333398:10.0
30	0.0769	PERIPLOCYMARIN	http://life.ccs.miami.edu/life/summary?mode=SmallMolecule&source=BROAD&input=BRD-A45333398	http://pubchem.ncbi.nlm.nih.gov/summary/summary.cgi?cid=6708762	None	A549	10.0um	6.0h	https://maayanlab.cloud/L1000CDS2/meta?sig_id=CPC005_A549_6H:BRD-A45333398:10.0
31	0.0769	trichostatin A	http://life.ccs.miami.edu/life/summary?mode=SmallMolecule&source=BROAD&input=BRD-A19037878	http://pubchem.ncbi.nlm.nih.gov/summary/summary.cgi?cid=6376322	None	HA1E	10.0um	24.0h	https://maayanlab.cloud/L1000CDS2/meta?sig_id=CPC005_HA1E_24H:BRD-A19037878:10.0
32	0.0769	PERIPLOCYMARIN	http://life.ccs.miami.edu/life/summary?mode=SmallMolecule&source=BROAD&input=BRD-A45333398	http://pubchem.ncbi.nlm.nih.gov/summary/summary.cgi?cid=6708762	None	HCC515	10.0um	6.0h	https://maayanlab.cloud/L1000CDS2/meta?sig_id=CPC005_HCC515_6H:BRD-A45333398:10.0
33	0.0769	PD 158780	http://life.ccs.miami.edu/life/summary?mode=SmallMolecule&source=BROAD&input=BRD-K48735772	http://pubchem.ncbi.nlm.nih.gov/summary/summary.cgi?cid=4707	None	HCC515	10.0um	6.0h	https://maayanlab.cloud/L1000CDS2/meta?sig_id=CPC005_HCC515_6H:BRD-K48735772:10.0
34	0.0769	QUINACRINE HYDROCHLORIDE	http://life.ccs.miami.edu/life/summary?mode=SmallMolecule&source=BROAD&input=BRD-A45889380	http://pubchem.ncbi.nlm.nih.gov/summary/summary.cgi?cid=23581813	None	HT29	10.0um	24.0h	https://maayanlab.cloud/L1000CDS2/meta?sig_id=CPC005_HT29_24H:BRD-A45889380:10.0
35	0.0769	Doxorubicin hydrochloride	http://life.ccs.miami.edu/life/summary?mode=SmallMolecule&source=BROAD&input=BRD-A76941896	http://pubchem.ncbi.nlm.nih.gov/summary/summary.cgi?cid=1691	None	MCF7	10.0um	24.0h	https://maayanlab.cloud/L1000CDS2/meta?sig_id=CPC005_MCF7_24H:BRD-A76941896:10.0
36	0.0769	PERIPLOCYMARIN	http://life.ccs.miami.edu/life/summary?mode=SmallMolecule&source=BROAD&input=BRD-A45333398	http://pubchem.ncbi.nlm.nih.gov/summary/summary.cgi?cid=6708762	None	MCF7	10.0um	6.0h	https://maayanlab.cloud/L1000CDS2/meta?sig_id=CPC005_MCF7_6H:BRD-A45333398:10.0
37	0.0769	QUINACRINE HYDROCHLORIDE	http://life.ccs.miami.edu/life/summary?mode=SmallMolecule&source=BROAD&input=BRD-A45889380	http://pubchem.ncbi.nlm.nih.gov/summary/summary.cgi?cid=23581813	None	PC3	10.0um	24.0h	https://maayanlab.cloud/L1000CDS2/meta?sig_id=CPC005_PC3_24H:BRD-A45889380:10.0
38	0.0769	QUINACRINE HYDROCHLORIDE	http://life.ccs.miami.edu/life/summary?mode=SmallMolecule&source=BROAD&input=BRD-A45889380	http://pubchem.ncbi.nlm.nih.gov/summary/summary.cgi?cid=23581813	None	PC3	10.0um	6.0h	https://maayanlab.cloud/L1000CDS2/meta?sig_id=CPC005_PC3_6H:BRD-A45889380:10.0
39	0.0769	Helveticoside	http://life.ccs.miami.edu/life/summary?mode=SmallMolecule&source=BROAD&input=BRD-A63998256	http://pubchem.ncbi.nlm.nih.gov/summary/summary.cgi?cid=23846563	None	PC3	10.0um	6.0h	https://maayanlab.cloud/L1000CDS2/meta?sig_id=CPC005_PC3_6H:BRD-A63998256:10.0
40	0.0769	Emetine Dihydrochloride Hydrate (74)	http://life.ccs.miami.edu/life/summary?mode=SmallMolecule&source=BROAD&input=BRD-K01976263	http://pubchem.ncbi.nlm.nih.gov/summary/summary.cgi?cid=11957493	None	A549	0.63um	6.0h	https://maayanlab.cloud/L1000CDS2/meta?sig_id=CPC006_A549_6H:BRD-K01976263:0.63
41	0.0769	PI 103 hydrochloride	http://life.ccs.miami.edu/life/summary?mode=SmallMolecule&source=BROAD&input=BRD-K67868012	http://pubchem.ncbi.nlm.nih.gov/summary/summary.cgi?cid=9884685	None	A673	11.1um	6.0h	https://maayanlab.cloud/L1000CDS2/meta?sig_id=CPC006_A673_6H:BRD-K67868012:11.1
42	0.0769	PERHEXILINE MALEATE	http://life.ccs.miami.edu/life/summary?mode=SmallMolecule&source=BROAD&input=BRD-A19633847	http://pubchem.ncbi.nlm.nih.gov/summary/summary.cgi?cid=5284439	None	CL34	10.0um	6.0h	https://maayanlab.cloud/L1000CDS2/meta?sig_id=CPC006_CL34_6H:BRD-A19633847:10.0
43	0.0769	KU-0063794	http://life.ccs.miami.edu/life/summary?mode=SmallMolecule&source=BROAD&input=BRD-K67566344	http://pubchem.ncbi.nlm.nih.gov/summary/summary.cgi?cid=16736978	None	HA1E	10.0um	24.0h	https://maayanlab.cloud/L1000CDS2/meta?sig_id=CPC006_HA1E_24H:BRD-K67566344:10.0
44	0.0769	BRD-K73261812	http://life.ccs.miami.edu/life/summary?mode=SmallMolecule&source=BROAD&input=BRD-K73261812	http://pubchem.ncbi.nlm.nih.gov/summary/summary.cgi?cid=11238147	None	HA1E	10.0um	24.0h	https://maayanlab.cloud/L1000CDS2/meta?sig_id=CPC006_HA1E_24H:BRD-K73261812:10.0
45	0.0769	Lonidamine	http://life.ccs.miami.edu/life/summary?mode=SmallMolecule&source=BROAD&input=BRD-K78513633	http://pubchem.ncbi.nlm.nih.gov/summary/summary.cgi?cid=39562	None	HA1E	177.6um	24.0h	https://maayanlab.cloud/L1000CDS2/meta?sig_id=CPC006_HA1E_24H:BRD-K78513633:177.6
46	0.0769	BRD-K35716340	http://life.ccs.miami.edu/life/summary?mode=SmallMolecule&source=BROAD&input=BRD-K35716340	http://pubchem.ncbi.nlm.nih.gov/summary/summary.cgi?cid=1641662	None	HT29	12.0um	24.0h	https://maayanlab.cloud/L1000CDS2/meta?sig_id=CPC006_HT29_24H:BRD-K35716340:12.0
47	0.0769	BRD-K60219430	http://life.ccs.miami.edu/life/summary?mode=SmallMolecule&source=BROAD&input=BRD-K60219430	http://pubchem.ncbi.nlm.nih.gov/summary/summary.cgi?cid=60167550	None	HT29	10.0um	24.0h	https://maayanlab.cloud/L1000CDS2/meta?sig_id=CPC006_HT29_24H:BRD-K60219430:10.0
48	0.0769	phorbol-12-myristate-13-acetate (PMA)	http://life.ccs.miami.edu/life/summary?mode=SmallMolecule&source=BROAD&input=BRD-A15079084	http://pubchem.ncbi.nlm.nih.gov/summary/summary.cgi?cid=4792	None	MCF7	10.0um	6.0h	https://maayanlab.cloud/L1000CDS2/meta?sig_id=CPC006_MCF7_6H:BRD-A15079084:10.0
49	0.0769	4-Demethoxydaunorubicin hydrochloride (65)	http://life.ccs.miami.edu/life/summary?mode=SmallMolecule&source=BROAD&input=BRD-A71390734	http://pubchem.ncbi.nlm.nih.gov/summary/summary.cgi?cid=42594	None	MCF7	0.08um	6.0h	https://maayanlab.cloud/L1000CDS2/meta?sig_id=CPC006_MCF7_6H:BRD-A71390734:0.08
50	0.0769	BRD-K73261812	http://life.ccs.miami.edu/life/summary?mode=SmallMolecule&source=BROAD&input=BRD-K73261812	http://pubchem.ncbi.nlm.nih.gov/summary/summary.cgi?cid=11238147	None	MDST8	10.0um	6.0h	https://maayanlab.cloud/L1000CDS2/meta?sig_id=CPC006_MDST8_6H:BRD-K73261812:10.0
