# Supplementary material for: Identification of gene signatures and potential pharmaceutical candidates linked to COVID-19-related depression based on gene expression profiles
Source: Front Pharmacol. 2025 Aug 22;16:1562774. doi: 10.3389/fphar.2025.1562774 (PMC12411777; doi:10.3389/fphar.2025.1562774)
Supplement: Supplementary file 1 [file DataSheet1.zip › Supplementary Table S5.xls]

## Sheet: drug candidates for MDD
Rank	score	Perturbation	Perturbation LIFE URL	Perturbation PubChem URL	Perturbation DrugBank URL	Cell-line	Dose	Time	Signature URL
1	0.1176	EPIRUBICIN HYDROCHLORIDE	http://life.ccs.miami.edu/life/summary?mode=SmallMolecule&source=BROAD&input=BRD-K04548931	http://pubchem.ncbi.nlm.nih.gov/summary/summary.cgi?cid=65348	None	PC3	10.0um	24.0h	https://maayanlab.cloud/L1000CDS2/meta?sig_id=CPC004_PC3_24H:BRD-K04548931:10.0
2	0.1176	BRD-K86574132	http://life.ccs.miami.edu/life/summary?mode=SmallMolecule&source=BROAD&input=BRD-K86574132	http://pubchem.ncbi.nlm.nih.gov/summary/summary.cgi?cid=7326481	None	VCAP	48.0um	6.0h	https://maayanlab.cloud/L1000CDS2/meta?sig_id=CPC006_VCAP_6H:BRD-K86574132:48.0
3	0.1176	NRB 04155	http://life.ccs.miami.edu/life/summary?mode=SmallMolecule&source=BROAD&input=BRD-K85266146	http://pubchem.ncbi.nlm.nih.gov/summary/summary.cgi?cid=5716606	None	A375	10.0um	6.0h	https://maayanlab.cloud/L1000CDS2/meta?sig_id=CPC013_A375_6H:BRD-K85266146:10.0
4	0.0882	GSK-3b Inhibitor VIII	http://life.ccs.miami.edu/life/summary?mode=SmallMolecule&source=BROAD&input=BRD-K67860401	http://pubchem.ncbi.nlm.nih.gov/summary/summary.cgi?cid=448014	None	HCC515	10.0um	24.0h	https://maayanlab.cloud/L1000CDS2/meta?sig_id=CPC001_HCC515_24H:BRD-K67860401:10.0
5	0.0882	Strophanthidin	http://life.ccs.miami.edu/life/summary?mode=SmallMolecule&source=BROAD&input=BRD-K84595254	http://pubchem.ncbi.nlm.nih.gov/summary/summary.cgi?cid=6185	None	HCC515	10.0um	24.0h	https://maayanlab.cloud/L1000CDS2/meta?sig_id=CPC001_HCC515_24H:BRD-K84595254:10.0
6	0.0882	trichostatin A	http://life.ccs.miami.edu/life/summary?mode=SmallMolecule&source=BROAD&input=BRD-A19037878	http://pubchem.ncbi.nlm.nih.gov/summary/summary.cgi?cid=6376322	None	PC3	10.0um	24.0h	https://maayanlab.cloud/L1000CDS2/meta?sig_id=CPC001_PC3_24H:BRD-A19037878:10.0
7	0.0882	geldanamycin	http://life.ccs.miami.edu/life/summary?mode=SmallMolecule&source=BROAD&input=BRD-A19500257	http://pubchem.ncbi.nlm.nih.gov/summary/summary.cgi?cid=13017911	None	PC3	10.0um	24.0h	https://maayanlab.cloud/L1000CDS2/meta?sig_id=CPC001_PC3_24H:BRD-A19500257:10.0
8	0.0882	CYMARIN	http://life.ccs.miami.edu/life/summary?mode=SmallMolecule&source=BROAD&input=BRD-A71459254	http://pubchem.ncbi.nlm.nih.gov/summary/summary.cgi?cid=6708764	None	HCC515	10.0um	24.0h	https://maayanlab.cloud/L1000CDS2/meta?sig_id=CPC002_HCC515_24H:BRD-A71459254:10.0
9	0.0882	geldanamycin	http://life.ccs.miami.edu/life/summary?mode=SmallMolecule&source=BROAD&input=BRD-A19500257	http://pubchem.ncbi.nlm.nih.gov/summary/summary.cgi?cid=13017911	None	VCAP	10.0um	24.0h	https://maayanlab.cloud/L1000CDS2/meta?sig_id=CPC002_VCAP_24H:BRD-A19500257:10.0
10	0.0882	PUROMYCIN HYDROCHLORIDE	http://life.ccs.miami.edu/life/summary?mode=SmallMolecule&source=BROAD&input=BRD-A28970875	http://pubchem.ncbi.nlm.nih.gov/summary/summary.cgi?cid=5702164	None	VCAP	10.0um	24.0h	https://maayanlab.cloud/L1000CDS2/meta?sig_id=CPC002_VCAP_24H:BRD-A28970875:10.0
11	0.0882	NSC 632839 hydrochloride	http://life.ccs.miami.edu/life/summary?mode=SmallMolecule&source=BROAD&input=BRD-K37392901	http://pubchem.ncbi.nlm.nih.gov/summary/summary.cgi?cid=6477762	None	VCAP	10.0um	24.0h	https://maayanlab.cloud/L1000CDS2/meta?sig_id=CPC002_VCAP_24H:BRD-K37392901:10.0
12	0.0882	OUABAIN	http://life.ccs.miami.edu/life/summary?mode=SmallMolecule&source=BROAD&input=BRD-A68930007	http://pubchem.ncbi.nlm.nih.gov/summary/summary.cgi?cid=12420	None	HCC515	10.0um	24.0h	https://maayanlab.cloud/L1000CDS2/meta?sig_id=CPC004_HCC515_24H:BRD-A68930007:10.0
13	0.0882	DIGOXIN	http://life.ccs.miami.edu/life/summary?mode=SmallMolecule&source=BROAD&input=BRD-A94756469	http://pubchem.ncbi.nlm.nih.gov/summary/summary.cgi?cid=5702042	None	HCC515	10.0um	24.0h	https://maayanlab.cloud/L1000CDS2/meta?sig_id=CPC004_HCC515_24H:BRD-A94756469:10.0
14	0.0882	PENTOBARBITAL	http://life.ccs.miami.edu/life/summary?mode=SmallMolecule&source=BROAD&input=BRD-A44448661	http://pubchem.ncbi.nlm.nih.gov/summary/summary.cgi?cid=4737	http://www.drugbank.ca/drugs/DB00312	A549	10.0um	24.0h	https://maayanlab.cloud/L1000CDS2/meta?sig_id=CPC005_A549_24H:BRD-A44448661:10.0
15	0.0882	geldanamycin	http://life.ccs.miami.edu/life/summary?mode=SmallMolecule&source=BROAD&input=BRD-A19500257	http://pubchem.ncbi.nlm.nih.gov/summary/summary.cgi?cid=13017911	None	HCC515	10.0um	6.0h	https://maayanlab.cloud/L1000CDS2/meta?sig_id=CPC005_HCC515_6H:BRD-A19500257:10.0
16	0.0882	BNTX maleate	http://life.ccs.miami.edu/life/summary?mode=SmallMolecule&source=BROAD&input=BRD-A55484088	http://pubchem.ncbi.nlm.nih.gov/summary/summary.cgi?cid=44369694	None	PC3	10.0um	6.0h	https://maayanlab.cloud/L1000CDS2/meta?sig_id=CPC005_PC3_6H:BRD-A55484088:10.0
17	0.0882	geldanamycin	http://life.ccs.miami.edu/life/summary?mode=SmallMolecule&source=BROAD&input=BRD-A19500257	http://pubchem.ncbi.nlm.nih.gov/summary/summary.cgi?cid=13017911	None	A549	10.0um	6.0h	https://maayanlab.cloud/L1000CDS2/meta?sig_id=CPC006_A549_6H:BRD-A19500257:10.0
18	0.0882	piperlongumine (HPLC)	http://life.ccs.miami.edu/life/summary?mode=SmallMolecule&source=BROAD&input=BRD-K24132293	http://pubchem.ncbi.nlm.nih.gov/summary/summary.cgi?cid=637858	None	A549	10.0um	6.0h	https://maayanlab.cloud/L1000CDS2/meta?sig_id=CPC006_A549_6H:BRD-K24132293:10.0
19	0.0882	geldanamycin	http://life.ccs.miami.edu/life/summary?mode=SmallMolecule&source=BROAD&input=BRD-A19500257	http://pubchem.ncbi.nlm.nih.gov/summary/summary.cgi?cid=13017911	None	DV90	10.0um	6.0h	https://maayanlab.cloud/L1000CDS2/meta?sig_id=CPC006_DV90_6H:BRD-A19500257:10.0
20	0.0882	MLN2238	http://life.ccs.miami.edu/life/summary?mode=SmallMolecule&source=BROAD&input=BRD-K78659596	http://pubchem.ncbi.nlm.nih.gov/summary/summary.cgi?cid=25183872	None	DV90	10.0um	6.0h	https://maayanlab.cloud/L1000CDS2/meta?sig_id=CPC006_DV90_6H:BRD-K78659596:10.0
21	0.0882	TG101348	http://life.ccs.miami.edu/life/summary?mode=SmallMolecule&source=BROAD&input=BRD-K12502280	http://pubchem.ncbi.nlm.nih.gov/summary/summary.cgi?cid=16722836	None	HCC15	11.1um	6.0h	https://maayanlab.cloud/L1000CDS2/meta?sig_id=CPC006_HCC15_6H:BRD-K12502280:11.1
22	0.0882	geldanamycin	http://life.ccs.miami.edu/life/summary?mode=SmallMolecule&source=BROAD&input=BRD-A19500257	http://pubchem.ncbi.nlm.nih.gov/summary/summary.cgi?cid=13017911	None	HCC515	10.0um	24.0h	https://maayanlab.cloud/L1000CDS2/meta?sig_id=CPC006_HCC515_24H:BRD-A19500257:10.0
23	0.0882	Arachidonyl trifluoro-methyl ketone	http://life.ccs.miami.edu/life/summary?mode=SmallMolecule&source=BROAD&input=BRD-K07303502	http://pubchem.ncbi.nlm.nih.gov/summary/summary.cgi?cid=5280436	None	HCT116	80.0um	6.0h	https://maayanlab.cloud/L1000CDS2/meta?sig_id=CPC006_HCT116_6H:BRD-K07303502:80.0
24	0.0882	Bay 11-7821	http://life.ccs.miami.edu/life/summary?mode=SmallMolecule&source=BROAD&input=BRD-K15025317	http://pubchem.ncbi.nlm.nih.gov/summary/summary.cgi?cid=5353431	None	HEPG2	10.0um	6.0h	https://maayanlab.cloud/L1000CDS2/meta?sig_id=CPC006_HEPG2_6H:BRD-K15025317:10.0
25	0.0882	MLN2238	http://life.ccs.miami.edu/life/summary?mode=SmallMolecule&source=BROAD&input=BRD-K78659596	http://pubchem.ncbi.nlm.nih.gov/summary/summary.cgi?cid=25183872	None	HEPG2	10.0um	6.0h	https://maayanlab.cloud/L1000CDS2/meta?sig_id=CPC006_HEPG2_6H:BRD-K78659596:10.0
26	0.0882	PK-11195	http://life.ccs.miami.edu/life/summary?mode=SmallMolecule&source=BROAD&input=BRD-A41451487	http://pubchem.ncbi.nlm.nih.gov/summary/summary.cgi?cid=1345	None	HT29	160.0um	24.0h	https://maayanlab.cloud/L1000CDS2/meta?sig_id=CPC006_HT29_24H:BRD-A41451487:160.0
27	0.0882	BRD-K81473043	http://life.ccs.miami.edu/life/summary?mode=SmallMolecule&source=BROAD&input=BRD-K81473043	http://pubchem.ncbi.nlm.nih.gov/summary/summary.cgi?cid=44634694	None	HT29	0.35um	24.0h	https://maayanlab.cloud/L1000CDS2/meta?sig_id=CPC006_HT29_24H:BRD-K81473043:0.35
28	0.0882	elesclomol	http://life.ccs.miami.edu/life/summary?mode=SmallMolecule&source=BROAD&input=BRD-K82135108	http://pubchem.ncbi.nlm.nih.gov/summary/summary.cgi?cid=300471	None	HT29	10.0um	6.0h	https://maayanlab.cloud/L1000CDS2/meta?sig_id=CPC006_HT29_6H:BRD-K82135108:10.0
29	0.0882	trichostatin A	http://life.ccs.miami.edu/life/summary?mode=SmallMolecule&source=BROAD&input=BRD-A19037878	http://pubchem.ncbi.nlm.nih.gov/summary/summary.cgi?cid=6376322	None	MCF7	10.0um	24.0h	https://maayanlab.cloud/L1000CDS2/meta?sig_id=CPC006_MCF7_24H:BRD-A19037878:10.0
30	0.0882	Dorsomorphin dihydrochloride	http://life.ccs.miami.edu/life/summary?mode=SmallMolecule&source=BROAD&input=BRD-K54233340	http://pubchem.ncbi.nlm.nih.gov/summary/summary.cgi?cid=11524144	None	MCF7	10.0um	24.0h	https://maayanlab.cloud/L1000CDS2/meta?sig_id=CPC006_MCF7_24H:BRD-K54233340:10.0
31	0.0882	vorinostat	http://life.ccs.miami.edu/life/summary?mode=SmallMolecule&source=BROAD&input=BRD-K81418486	http://pubchem.ncbi.nlm.nih.gov/summary/summary.cgi?cid=5311	http://www.drugbank.ca/drugs/DB02546	MCF7	10.0um	24.0h	https://maayanlab.cloud/L1000CDS2/meta?sig_id=CPC006_MCF7_24H:BRD-K81418486:10.0
32	0.0882	manumycin A	http://life.ccs.miami.edu/life/summary?mode=SmallMolecule&source=BROAD&input=BRD-A77216878	http://pubchem.ncbi.nlm.nih.gov/summary/summary.cgi?cid=73707404	None	NCIH2073	10.0um	6.0h	https://maayanlab.cloud/L1000CDS2/meta?sig_id=CPC006_NCIH2073_6H:BRD-A77216878:10.0
33	0.0882	thioridazine	http://life.ccs.miami.edu/life/summary?mode=SmallMolecule&source=BROAD&input=BRD-A84481105	http://pubchem.ncbi.nlm.nih.gov/summary/summary.cgi?cid=66062	None	NCIH508	10.0um	6.0h	https://maayanlab.cloud/L1000CDS2/meta?sig_id=CPC006_NCIH508_6H:BRD-A84481105:10.0
34	0.0882	BMS-754807	http://life.ccs.miami.edu/life/summary?mode=SmallMolecule&source=BROAD&input=BRD-K13049116	http://pubchem.ncbi.nlm.nih.gov/summary/summary.cgi?cid=24785538	None	NCIH508	10.0um	6.0h	https://maayanlab.cloud/L1000CDS2/meta?sig_id=CPC006_NCIH508_6H:BRD-K13049116:10.0
35	0.0882	PI 103 hydrochloride	http://life.ccs.miami.edu/life/summary?mode=SmallMolecule&source=BROAD&input=BRD-K67868012	http://pubchem.ncbi.nlm.nih.gov/summary/summary.cgi?cid=9884685	None	NCIH508	11.1um	6.0h	https://maayanlab.cloud/L1000CDS2/meta?sig_id=CPC006_NCIH508_6H:BRD-K67868012:11.1
36	0.0882	manumycin A	http://life.ccs.miami.edu/life/summary?mode=SmallMolecule&source=BROAD&input=BRD-A77216878	http://pubchem.ncbi.nlm.nih.gov/summary/summary.cgi?cid=73707404	None	PC3	10.0um	24.0h	https://maayanlab.cloud/L1000CDS2/meta?sig_id=CPC006_PC3_24H:BRD-A77216878:10.0
37	0.0882	Chemistry 2804	http://life.ccs.miami.edu/life/summary?mode=SmallMolecule&source=BROAD&input=BRD-K74402642	http://pubchem.ncbi.nlm.nih.gov/summary/summary.cgi?cid=6477762	None	PC3	10.0um	24.0h	https://maayanlab.cloud/L1000CDS2/meta?sig_id=CPC006_PC3_24H:BRD-K74402642:10.0
38	0.0882	Chemistry 2804	http://life.ccs.miami.edu/life/summary?mode=SmallMolecule&source=BROAD&input=BRD-K74402642	http://pubchem.ncbi.nlm.nih.gov/summary/summary.cgi?cid=6477762	None	PC3	10.0um	6.0h	https://maayanlab.cloud/L1000CDS2/meta?sig_id=CPC006_PC3_6H:BRD-K74402642:10.0
39	0.0882	L-sulforophane	http://life.ccs.miami.edu/life/summary?mode=SmallMolecule&source=BROAD&input=BRD-A58955223	http://pubchem.ncbi.nlm.nih.gov/summary/summary.cgi?cid=5350	None	PL21	10.0um	6.0h	https://maayanlab.cloud/L1000CDS2/meta?sig_id=CPC006_PL21_6H:BRD-A58955223:10.0
40	0.0882	niguldipine hydrochloride	http://life.ccs.miami.edu/life/summary?mode=SmallMolecule&source=BROAD&input=BRD-A43331270	http://pubchem.ncbi.nlm.nih.gov/summary/summary.cgi?cid=71317558	None	RKO	10.0um	6.0h	https://maayanlab.cloud/L1000CDS2/meta?sig_id=CPC006_RKO_6H:BRD-A43331270:10.0
41	0.0882	geldanamycin	http://life.ccs.miami.edu/life/summary?mode=SmallMolecule&source=BROAD&input=BRD-A19500257	http://pubchem.ncbi.nlm.nih.gov/summary/summary.cgi?cid=13017911	None	SNGM	10.0um	6.0h	https://maayanlab.cloud/L1000CDS2/meta?sig_id=CPC006_SNGM_6H:BRD-A19500257:10.0
42	0.0882	PERHEXILINE MALEATE	http://life.ccs.miami.edu/life/summary?mode=SmallMolecule&source=BROAD&input=BRD-A19633847	http://pubchem.ncbi.nlm.nih.gov/summary/summary.cgi?cid=5284439	None	SNUC5	10.0um	6.0h	https://maayanlab.cloud/L1000CDS2/meta?sig_id=CPC006_SNUC5_6H:BRD-A19633847:10.0
43	0.0882	manumycin A	http://life.ccs.miami.edu/life/summary?mode=SmallMolecule&source=BROAD&input=BRD-A77216878	http://pubchem.ncbi.nlm.nih.gov/summary/summary.cgi?cid=73707404	None	SNUC5	10.0um	6.0h	https://maayanlab.cloud/L1000CDS2/meta?sig_id=CPC006_SNUC5_6H:BRD-A77216878:10.0
44	0.0882	480743.cdx	http://life.ccs.miami.edu/life/summary?mode=SmallMolecule&source=BROAD&input=BRD-K53903639	http://pubchem.ncbi.nlm.nih.gov/summary/summary.cgi?cid=19582717	None	THP1	80.0um	6.0h	https://maayanlab.cloud/L1000CDS2/meta?sig_id=CPC006_THP1_6H:BRD-K53903639:80.0
45	0.0882	curcubitacin I	http://life.ccs.miami.edu/life/summary?mode=SmallMolecule&source=BROAD&input=BRD-A28105619	http://pubchem.ncbi.nlm.nih.gov/summary/summary.cgi?cid=73707401	None	VCAP	10.0um	6.0h	https://maayanlab.cloud/L1000CDS2/meta?sig_id=CPC006_VCAP_6H:BRD-A28105619:10.0
46	0.0882	auranofin	http://life.ccs.miami.edu/life/summary?mode=SmallMolecule&source=BROAD&input=BRD-A79465854	http://pubchem.ncbi.nlm.nih.gov/summary/summary.cgi?cid=0	None	VCAP	10.0um	6.0h	https://maayanlab.cloud/L1000CDS2/meta?sig_id=CPC006_VCAP_6H:BRD-A79465854:10.0
47	0.0882	BRD-K17140735	http://life.ccs.miami.edu/life/summary?mode=SmallMolecule&source=BROAD&input=BRD-K17140735	http://pubchem.ncbi.nlm.nih.gov/summary/summary.cgi?cid=4259181	None	VCAP	11.1um	6.0h	https://maayanlab.cloud/L1000CDS2/meta?sig_id=CPC006_VCAP_6H:BRD-K17140735:11.1
48	0.0882	MLN2238	http://life.ccs.miami.edu/life/summary?mode=SmallMolecule&source=BROAD&input=BRD-K78659596	http://pubchem.ncbi.nlm.nih.gov/summary/summary.cgi?cid=25183872	None	VCAP	10.0um	6.0h	https://maayanlab.cloud/L1000CDS2/meta?sig_id=CPC006_VCAP_6H:BRD-K78659596:10.0
49	0.0882	BRD-K92317137	http://life.ccs.miami.edu/life/summary?mode=SmallMolecule&source=BROAD&input=BRD-K92317137	http://pubchem.ncbi.nlm.nih.gov/summary/summary.cgi?cid=659101	None	VCAP	10.0um	6.0h	https://maayanlab.cloud/L1000CDS2/meta?sig_id=CPC006_VCAP_6H:BRD-K92317137:10.0
50	0.0882	Parthenolide	http://life.ccs.miami.edu/life/summary?mode=SmallMolecule&source=BROAD&input=BRD-K98548675	http://pubchem.ncbi.nlm.nih.gov/summary/summary.cgi?cid=6473881	None	VCAP	10.0um	6.0h	https://maayanlab.cloud/L1000CDS2/meta?sig_id=CPC006_VCAP_6H:BRD-K98548675:10.0
