# Supplementary material for: Identification of gene signatures and potential pharmaceutical candidates linked to COVID-19-related depression based on gene expression profiles
Source: Front Pharmacol. 2025 Aug 22;16:1562774. doi: 10.3389/fphar.2025.1562774 (PMC12411777; doi:10.3389/fphar.2025.1562774)
Supplement: Supplementary file 1 [file DataSheet1.zip › Supplementary Table S1.xlsx]

## Sheet: up DEGs
Symbol	padj	log2FoldChange	Description
IL1R2	8.44e-09	4.09477	interleukin 1 receptor type 2
SOCS3	6.37e-07	3.12021	suppressor of cytokine signaling 3
STC1	1.14e-05	2.68097	stanniocalcin 1
HBB	5.55e-08	2.63868	hemoglobin subunit beta
MPZL2	2.8e-07	2.60676	myelin protein zero like 2
CCL2	0.000111	2.54075	C-C motif chemokine ligand 2
ALAS2	4.38e-06	2.52604	5'-aminolevulinate synthase 2
S100A8	0.0018	2.52509	S100 calcium binding protein A8
HBA1	2.39e-06	2.39655	hemoglobin subunit alpha 1
ANGPTL4	2.83e-05	2.39439	angiopoietin like 4
HBA2	2.28e-06	2.34773	hemoglobin subunit alpha 2
LOC107984701	1.63e-08	2.30294	uncharacterized LOC107984701
SERPINE1	6.78e-05	2.29226	serpin family E member 1
CHI3L1	3.63e-05	2.24576	chitinase 3 like 1
S100A9	0.00166	2.20836	S100 calcium binding protein A9
IL1RL1	0.00296	2.19514	interleukin 1 receptor like 1
EMP1	2.45e-08	2.15084	epithelial membrane protein 1
SLC11A1	7e-05	2.14905	solute carrier family 11 member 1
SELE	0.000117	2.05274	selectin E
SERPINA3	0.0179	2.00504	serpin family A member 3
CHI3L2	0.0145	1.99847	chitinase 3 like 2
KIF19	0.000189	1.99398	kinesin family member 19
PLAC8	0.000745	1.98567	placenta associated 8
HLA-DQB1	0.00153	1.97187	major histocompatibility complex, class II, DQ beta 1
MT1X	4.38e-06	1.97092	metallothionein 1X
WFIKKN2	9.75e-05	1.94492	WAP, follistatin/kazal, immunoglobulin, kunitz and netrin domain containing 2
CYP4F12	0.00914	1.94378	cytochrome P450 family 4 subfamily F member 12
SNORA74B	1.63e-06	1.92918	small nucleolar RNA, H/ACA box 74B
TNFRSF6B	1.2e-05	1.92147	TNF receptor superfamily member 6b
LOC112267956	9.23e-06	1.905
HLA-DQA1	0.000692	1.87528	major histocompatibility complex, class II, DQ alpha 1
AQP1	0.00168	1.87321	aquaporin 1 (Colton blood group)
LINC01010	0.000181	1.86808	long intergenic non-protein coding RNA 1010
CXCL8	0.00126	1.86175	C-X-C motif chemokine ligand 8
PLA1A	3.2e-05	1.83325	phospholipase A1 member A
MIR612	0.000667	1.82924	microRNA 612
IFI30	0.000158	1.82457	IFI30 lysosomal thiol reductase
CACNA2D4	0.000149	1.80786	calcium voltage-gated channel auxiliary subunit alpha2delta 4
ZFP36	0.000163	1.80195	ZFP36 ring finger protein
OR6W1P	0.00219	1.79889	olfactory receptor family 6 subfamily W member 1 pseudogene
MT1L	1.39e-05	1.78168	metallothionein 1L, pseudogene
LOC101929309	0.000236	1.77858	uncharacterized LOC101929309
MYO1G	0.000196	1.74764	myosin IG
MT2A	2.18e-09	1.739	metallothionein 2A
TNC	0.000803	1.73018	tenascin C
MT1M	7.68e-07	1.73017	metallothionein 1M
SRPX2	3e-06	1.71962	sushi repeat containing protein X-linked 2
CP	3.63e-05	1.71562	ceruloplasmin
LOC112267968	0.000236	1.71502	uncharacterized LOC112267968
GNA14-AS1	5.7e-05	1.70688	GNA14 antisense RNA 1
IFITM2	1.14e-05	1.68188	interferon induced transmembrane protein 2
CD44	0.00329	1.68061	CD44 molecule (Indian blood group)
HMOX1	0.000122	1.67571	heme oxygenase 1
SLC14A1	6.26e-05	1.66208	solute carrier family 14 member 1 (Kidd blood group)
CISH	0.000557	1.6582	cytokine inducible SH2 containing protein
H1-5	0.00961	1.6472	H1.5 linker histone, cluster member
NUAK2	0.000149	1.64063	NUAK family kinase 2
CD93	3.63e-05	1.63876	CD93 molecule
IL18R1	0.000417	1.63836	interleukin 18 receptor 1
LINC02594	9.23e-06	1.63677	long intergenic non-protein coding RNA 2594
LOC107986589	0.00421	1.63057
BAG3	2.94e-05	1.63037	BAG cochaperone 3
LOC105369325	4.91e-06	1.62466	uncharacterized LOC105369325
CD163	0.00216	1.62309	CD163 molecule
ADAMTS9	0.00146	1.62272	ADAM metallopeptidase with thrombospondin type 1 motif 9
LOC105378106	0.000118	1.62264	uncharacterized LOC105378106
RNA28SN3	0.00318	1.62066	RNA, 28S ribosomal N3
TXNIP	1.63e-08	1.61559	thioredoxin interacting protein
YBX3	2.42e-05	1.60685	Y-box binding protein 3
NGFR	0.000592	1.60678	nerve growth factor receptor
ADAMTS18	0.0339	1.6021	ADAM metallopeptidase with thrombospondin type 1 motif 18
LOC105374083	0.000238	1.58965	uncharacterized LOC105374083
RNA28SN5	0.00158	1.579	RNA, 28S ribosomal N5
RNA28SN4	0.00192	1.57633	RNA, 28S ribosomal N4
VNN2	0.00324	1.57608	vanin 2
DUOXA1	0.000683	1.57513	dual oxidase maturation factor 1
FPR1	0.000442	1.575	formyl peptide receptor 1
HLA-DRB5	0.00961	1.56948	major histocompatibility complex, class II, DR beta 5
MSR1	0.000239	1.56833	macrophage scavenger receptor 1
TRPV5	0.00736	1.55927	transient receptor potential cation channel subfamily V member 5
RGR	0.000255	1.55507	retinal G protein coupled receptor
CSF2RB	0.000457	1.55118	colony stimulating factor 2 receptor subunit beta
LOC112268284	0.000376	1.54963
SNORA73B	4.05e-06	1.54587	small nucleolar RNA, H/ACA box 73B
BEST3	0.000442	1.52346	bestrophin 3
LOC105372093	0.000119	1.52338	uncharacterized LOC105372093
GBP1	4.46e-05	1.52273	guanylate binding protein 1
LINC00940	0.00433	1.52222	long intergenic non-protein coding RNA 940
LOC100507412	0.001	1.51883	uncharacterized LOC100507412
SH3TC1	0.000248	1.51872	SH3 domain and tetratricopeptide repeats 1
FCN1	0.00716	1.51829	ficolin 1
RNA18SN5	0.000397	1.51426	RNA, 18S ribosomal N5
SELL	0.000112	1.51375	selectin L
LOC105372558	0.00304	1.51098	uncharacterized LOC105372558
GADD45A	0.000166	1.51079	growth arrest and DNA damage inducible alpha
LOC105377139	1.11e-05	1.50846	uncharacterized LOC105377139
MIR4534	0.0062	1.50747	microRNA 4534
H2AC11	0.00253	1.50708	H2A clustered histone 11
LINC01554	0.00222	1.50551	long intergenic non-protein coding RNA 1554
LOC107986613	4.38e-06	1.50351	uncharacterized LOC107986613
POM121L9P	0.000883	1.50206	POM121 transmembrane nucleoporin like 9, pseudogene
SULT1B1	0.00022	1.50151	sulfotransferase family 1B member 1
TFCP2L1	4.09e-05	1.49981	transcription factor CP2 like 1
PLIN3	0.000335	1.49964	perilipin 3
LOC105371080	5.68e-05	1.4962
CPHXL	1.78e-06	1.49404	cytoplasmic polyadenylated homeobox like
LOC105371347	0.0001	1.49037	uncharacterized LOC105371347
RNA18SN1	0.00388	1.48936	RNA, 18S ribosomal N1
SIGLEC9	0.00337	1.48927	sialic acid binding Ig like lectin 9
GOLGA6B	3.63e-05	1.4871	golgin A6 family member B
CD177	0.000231	1.47996	CD177 molecule
RNA28SN2	0.00408	1.47901	RNA, 28S ribosomal N2
SCIN	0.0087	1.47899	scinderin
RAB20	0.000463	1.47869	RAB20, member RAS oncogene family
MT1G	6.09e-05	1.47597	metallothionein 1G
GPR141	0.00374	1.46934	G protein-coupled receptor 141
GPIHBP1	0.00269	1.46547	glycosylphosphatidylinositol anchored high density lipoprotein binding protein 1
IL4R	0.000107	1.46261	interleukin 4 receptor
TGIF1	2.28e-06	1.45731	TGFB induced factor homeobox 1
HAMP	0.00895	1.4555	hepcidin antimicrobial peptide
ITGB4	3.84e-05	1.45375	integrin subunit beta 4
HSPA7	0.00573	1.44929	heat shock protein family A (Hsp70) member 7 (pseudogene)
EFNA1	0.000314	1.44568	ephrin A1
NAA11	0.000404	1.44531	N-alpha-acetyltransferase 11, NatA catalytic subunit
ECSCR	0.000109	1.4446	endothelial cell surface expressed chemotaxis and apoptosis regulator
CHST3	0.0001	1.44421	carbohydrate sulfotransferase 3
APOBEC3H	0.000382	1.44235	apolipoprotein B mRNA editing enzyme catalytic subunit 3H
LOC107986413	0.000175	1.43695
LOC107984535	0.000922	1.43676	uncharacterized LOC107984535
LOC102724046	0.00309	1.4347	uncharacterized LOC102724046
ENTREP1	0.0001	1.42582	endosomal transmembrane epsin interactor 1
CEBPD	0.000277	1.42465	CCAAT enhancer binding protein delta
MBP	0.00379	1.42376	myelin basic protein
APLNR	0.00814	1.42242	apelin receptor
TNFRSF1B	0.00027	1.42142	TNF receptor superfamily member 1B
SRGN	1.08e-05	1.41912	serglycin
PTCSC1	0.00169	1.4176	papillary thyroid carcinoma susceptibility candidate 1
SYTL4	9.57e-05	1.4119	synaptotagmin like 4
RGS1	0.0141	1.41181	regulator of G protein signaling 1
SIGLEC14	0.00347	1.41109	sialic acid binding Ig like lectin 14
ELF4	0.00123	1.40987	E74 like ETS transcription factor 4
TNFRSF10C	0.00542	1.40772	TNF receptor superfamily member 10c
HSD17B3	0.00242	1.4021	hydroxysteroid 17-beta dehydrogenase 3
MCOLN2	0.00179	1.40198	mucolipin TRP cation channel 2
H1-3	1.63e-08	1.4014	H1.3 linker histone, cluster member
LDHAL6B	0.0015	1.40088	lactate dehydrogenase A like 6B
ADH1B	0.00251	1.39999	alcohol dehydrogenase 1B (class I), beta polypeptide
GYPC	1.14e-05	1.39798	glycophorin C (Gerbich blood group)
NOD2	0.000747	1.39263	nucleotide binding oligomerization domain containing 2
SLC5A11	0.00732	1.3923	solute carrier family 5 member 11
FCGR2A	0.00108	1.39161	Fc gamma receptor IIa
CNPY1	3.63e-05	1.3913	canopy FGF signaling regulator 1
IFITM3	3.7e-05	1.38977	interferon induced transmembrane protein 3
RNF122	0.00124	1.38826	ring finger protein 122
RNA28SN1	0.0262	1.3858	RNA, 28S ribosomal N1
RDH10-AS1	0.0001	1.38247	RDH10 antisense RNA 1
NEAT1	0.00109	1.38149	nuclear paraspeckle assembly transcript 1
RAD21L1	0.00106	1.37669	RAD21 cohesin complex component like 1
LOC105369309	0.000592	1.37537	uncharacterized LOC105369309
SLCO5A1	0.00057	1.37528	solute carrier organic anion transporter family member 5A1
CYTIP	0.000218	1.36992	cytohesin 1 interacting protein
UNC5CL	0.000229	1.36932	unc-5 family C-terminal like
LMNTD1	5.4e-05	1.36741	lamin tail domain containing 1
LOC400499	0.00235	1.36481	putative uncharacterized protein LOC400499
GFAP	0.000144	1.36432	glial fibrillary acidic protein
LOC107987292	0.000268	1.36388	putative proline-rich protein 21
LOC100507336	0.0192	1.363	uncharacterized LOC100507336
HPN	0.00383	1.36254	hepsin
LOC102724948	6.57e-06	1.36212	uncharacterized LOC102724948
TM4SF1	2.42e-05	1.36076	transmembrane 4 L six family member 1
LINC00463	0.0102	1.35833	long intergenic non-protein coding RNA 463
AZGP1	0.00034	1.3579	alpha-2-glycoprotein 1, zinc-binding
PLEKHA4	0.00029	1.3579	pleckstrin homology domain containing A4
RNA5-8SN4	0.0025	1.35555	RNA, 5.8S ribosomal N4
LINC01470	0.00238	1.35376	long intergenic non-protein coding RNA 1470
GPC5-AS2	0.0027	1.35337	GPC5 antisense RNA 2
CYP4F3	0.00204	1.34596	cytochrome P450 family 4 subfamily F member 3
RASL12	0.00187	1.34539	RAS like family 12
LOC105377982	0.0123	1.3449	uncharacterized LOC105377982
MT1F	1.72e-05	1.34287	metallothionein 1F
LINC02656	0.000192	1.34023	long intergenic non-protein coding RNA 2656
CH507-9B2.8	1.7e-05	1.33936	uncharacterized CH507-9B2.8
LOC642696	0.00861	1.33924	uncharacterized LOC642696
TRG-GCC1-5	0.00138	1.33765	tRNA-Gly (anticodon GCC) 1-5
LOC107984751	0.00617	1.33581
RNA18SN3	0.0174	1.33172	RNA, 18S ribosomal N3
LOC101929599	0.0016	1.32814	putative POM121-like protein 1-like pseudogene
VSIG4	0.00238	1.32689	V-set and immunoglobulin domain containing 4
HCK	0.00101	1.32677	HCK proto-oncogene, Src family tyrosine kinase
HLA-DRB1	0.00318	1.32397	major histocompatibility complex, class II, DR beta 1
USH1C	0.00148	1.32354	USH1 protein network component harmonin
STX11	0.0015	1.32335	syntaxin 11
TRNF	0.0154	1.32266	tRNA-Phe
PRIMA1	0.00965	1.3192	proline rich membrane anchor 1
TGFB3	0.00158	1.31715	transforming growth factor beta 3
TAS2R39	0.0168	1.31543	taste 2 receptor member 39
PDK4	2.61e-05	1.3148	pyruvate dehydrogenase kinase 4
FKBP5	4.7e-05	1.31256	FKBP prolyl isomerase 5
SERPINA1	0.021	1.31246	serpin family A member 1
C1QC	0.00836	1.31198	complement C1q C chain
NLRC5	0.000192	1.30892	NLR family CARD domain containing 5
LINC00844	0.000127	1.30862	long intergenic non-protein coding RNA 844
NCF2	0.000487	1.3072	neutrophil cytosolic factor 2
SLC16A8	0.00218	1.30709	solute carrier family 16 member 8
LOC105374211	0.0249	1.30626	uncharacterized LOC105374211
ANG	0.000594	1.30499	angiogenin
MLKL	0.000305	1.30245	mixed lineage kinase domain like pseudokinase
LOC100507472	0.00676	1.30104	uncharacterized LOC100507472
FOSL1	0.000173	1.3004	FOS like 1, AP-1 transcription factor subunit
GDNF	0.00655	1.2946	glial cell derived neurotrophic factor
ERFL	0.00179	1.29358	ETS repressor factor like
MT1E	3e-06	1.29151	metallothionein 1E
LILRB2	0.00124	1.29143	leukocyte immunoglobulin like receptor B2
DEPP1	0.00125	1.29116	DEPP autophagy regulator 1
C10orf105	0.000417	1.29105	chromosome 10 open reading frame 105
LLCFC1	0.0244	1.29095	LLLL and CFNLAS motif containing 1
ROM1	7.69e-05	1.29055	retinal outer segment membrane protein 1
HSPA6	0.049	1.28947	heat shock protein family A (Hsp70) member 6
LINC02649	0.000217	1.28727	long intergenic non-protein coding RNA 2649
LOC105378345	0.0153	1.28524	uncharacterized LOC105378345
LINC02884	0.000199	1.28438	long intergenic non-protein coding RNA 2884
LSMEM2	0.00131	1.28172	leucine rich single-pass membrane protein 2
LOC646652	0.00272	1.2773	integral membrane glycoprotein-like pseudogene
SPP1	0.0109	1.27664	secreted phosphoprotein 1
ADAMTS14	0.0156	1.27534	ADAM metallopeptidase with thrombospondin type 1 motif 14
ICAM1	0.00253	1.27274	intercellular adhesion molecule 1
PLAAT4	2.72e-05	1.27253	phospholipase A and acyltransferase 4
HECTD2-AS1	0.000115	1.27073	HECTD2 antisense RNA 1
TYMP	0.00393	1.26928	thymidine phosphorylase
PI16	0.00125	1.26906	peptidase inhibitor 16
FAM95C	0.00319	1.26834	family with sequence similarity 95 member C
PDK4-AS1	0.000595	1.26575	PDK4 antisense RNA 1
ADGRE2	0.000858	1.26188	adhesion G protein-coupled receptor E2
LOC110091776	0.0191	1.2597	ankyrin repeat domain 18B pseudogene
DUXB	0.000101	1.25873	double homeobox B
LYZ	0.00967	1.25839	lysozyme
RAC2	0.00273	1.25386	Rac family small GTPase 2
MYLK-AS2	0.00136	1.25377	MYLK antisense RNA 2
CD99P1	0.000623	1.25329	CD99 molecule pseudogene 1
PDLIM1	0.000417	1.25147	PDZ and LIM domain 1
SNHG18	0.00127	1.2505	small nucleolar RNA host gene 18
HLA-DQB1-AS1	0.0409	1.24636	HLA-DQB1 antisense RNA 1
KEL	0.0154	1.24616	Kell metallo-endopeptidase (Kell blood group)
C4A	0.00105	1.24544	complement C4A (Rodgers blood group)
PRSS55	0.00444	1.24454	serine protease 55
GBP2	0.000171	1.24442	guanylate binding protein 2
MVP	0.000324	1.24384	major vault protein
ZFP57	0.00245	1.2437	ZFP57 zinc finger protein
NUPR1	0.00318	1.24367	nuclear protein 1, transcriptional regulator
LOC112268112	0.00167	1.24342
C11orf21	0.0137	1.24313	chromosome 11 open reading frame 21
PDLIM4	0.00131	1.24183	PDZ and LIM domain 4
C5AR1	0.00295	1.24113	complement C5a receptor 1
LOC112268145	3.63e-05	1.24088	uncharacterized LOC112268145
GOLGA6C	0.000319	1.24033	golgin A6 family member C
HLA-DMA	0.00118	1.24023	major histocompatibility complex, class II, DM alpha
GOLGA8IP	0.000628	1.2383	golgin A8 family member I, pseudogene
PATL2	0.002	1.23795	PAT1 homolog 2
LINC00598	0.000546	1.23792	long intergenic non-protein coding RNA 598
C1QB	0.0119	1.23456	complement C1q B chain
MTUS1-DT	0.00013	1.23358	MTUS1 divergent transcript
ANKRD20A11P	0.0148	1.23336	ankyrin repeat domain 20 family member A11, pseudogene
TENT5C	0.000231	1.23286	terminal nucleotidyltransferase 5C
SLC51B	0.00792	1.23278	solute carrier family 51 subunit beta
HPN-AS1	0.0267	1.23247	HPN antisense RNA 1
ANXA2P2	0.00406	1.23087	annexin A2 pseudogene 2
LOC105373027	0.0072	1.22801	uncharacterized LOC105373027
SIGLEC10	0.00141	1.2277	sialic acid binding Ig like lectin 10
ANXA2	0.000208	1.22389	annexin A2
S100A11	0.000339	1.22138	S100 calcium binding protein A11
RNA18SN4	0.0451	1.21676	RNA, 18S pre-ribosomal N4
EPCAM-DT	0.00896	1.21655	EPCAM divergent transcript
NCF4	0.00202	1.21421	neutrophil cytosolic factor 4
DNAJB13	0.00201	1.21323	DnaJ heat shock protein family (Hsp40) member B13
ALOX5AP	0.00313	1.21157	arachidonate 5-lipoxygenase activating protein
LOC107985352	0.000271	1.20904	uncharacterized LOC107985352
FCGBP	0.0298	1.20863	Fc gamma binding protein
IP6K3	0.0217	1.20735	inositol hexakisphosphate kinase 3
LOC105377432	0.000136	1.20698
CD14	0.00437	1.20615	CD14 molecule
LINC02340	0.000208	1.20598	long intergenic non-protein coding RNA 2340
PLIN2	6.83e-05	1.20499	perilipin 2
ITPKB-IT1	0.00541	1.20491	ITPKB intronic transcript 1
SEMA3B	0.00414	1.20363	semaphorin 3B
EPHA2	0.000712	1.20311	EPH receptor A2
GPR4	0.0015	1.20303	G protein-coupled receptor 4
LAIR1	0.00448	1.20093	leukocyte associated immunoglobulin like receptor 1
FCGR3A	0.00625	1.20031	Fc gamma receptor IIIa
GUSBP17	0.00125	1.2003	GUSB pseudogene 17
LOC100303749	0.000598	1.19982	LSM3 homolog, U6 small nuclear RNA associated (S. cerevisiae) pseudogene
LOC102723630	0.0499	1.1998	replaced by ID 100505874
TAS2R40	0.0225	1.19958	taste 2 receptor member 40
LCP1	0.000481	1.19881	lymphocyte cytosolic protein 1
BCL6	0.00148	1.19851	BCL6 transcription repressor
IFITM1	6.38e-05	1.19754	interferon induced transmembrane protein 1
SIGLEC10-AS1	0.00511	1.19519	SIGLEC10 antisense RNA 1
CXCL2	0.0142	1.1943	C-X-C motif chemokine ligand 2
COMMD4P1	0.00158	1.19416	COMM domain containing 4 pseudogene 1
TEX52	0.0021	1.19238	testis expressed 52
LGALS3	7.95e-06	1.19187	galectin 3
C1QA	0.00577	1.19143	complement C1q A chain
LOC107985323	0.0124	1.18946	uncharacterized LOC107985323
TIPARP-AS1	0.00244	1.18907	TIPARP antisense RNA 1
MIR6513	4.7e-05	1.18855	microRNA 6513
IRF7	0.000417	1.18801	interferon regulatory factor 7
LOC105374145	0.000819	1.18646	uncharacterized LOC105374145
LOC112268416	0.0243	1.18583	uncharacterized LOC112268416
LOC158434	0.000993	1.18513	uncharacterized LOC158434
CR1	0.0151	1.18452	complement C3b/C4b receptor 1 (Knops blood group)
ADM	0.00201	1.18352	adrenomedullin
SIRPB2	0.00493	1.18338	signal regulatory protein beta 2
MGAM	0.00562	1.18293	maltase-glucoamylase
LOC101928576	0.0054	1.18176	uncharacterized LOC101928576
APOLD1	0.000524	1.18037	apolipoprotein L domain containing 1
LOC101927538	0.000914	1.18028
ALDH1L1-AS1	0.00029	1.17969	ALDH1L1 antisense RNA 1
SLC2A4	8.08e-05	1.17809	solute carrier family 2 member 4
LINC00877	0.0103	1.17734	long intergenic non-protein coding RNA 877
C4B	0.00211	1.17703	complement C4B (Chido blood group)
FCGR3B	0.0461	1.17631	Fc gamma receptor IIIb
LOC107984576	0.00617	1.17571
OSMR	0.000245	1.17431	oncostatin M receptor
GNG8	0.00975	1.17421	G protein subunit gamma 8
LINC01979	0.0262	1.17395	long intergenic non-protein coding RNA 1979
CD74	0.0112	1.1731	CD74 molecule
GALNT15	0.000786	1.17187	polypeptide N-acetylgalactosaminyltransferase 15
GCM1	0.00338	1.17114	glial cells missing transcription factor 1
MGST1	0.000165	1.16752	microsomal glutathione S-transferase 1
CD180	0.0118	1.16744	CD180 molecule
LOC105376074	0.000858	1.16704
TEAD3	4.47e-05	1.16656	TEA domain transcription factor 3
ANP32B	0.00114	1.16592	acidic nuclear phosphoprotein 32 family member B
LOC105378532	0.00291	1.16473	uncharacterized LOC105378532
LOC100506281	0.004	1.16434	uncharacterized LOC100506281
CSF1	0.000477	1.16379	colony stimulating factor 1
F3	0.00105	1.16329	coagulation factor III, tissue factor
CDK2	0.0001	1.16299	cyclin dependent kinase 2
HCLS1	0.00106	1.16269	hematopoietic cell-specific Lyn substrate 1
LOC105378237	0.0407	1.15834	uncharacterized LOC105378237
CYP4F11	0.00418	1.15726	cytochrome P450 family 4 subfamily F member 11
UHRF1	0.00206	1.15675	ubiquitin like with PHD and ring finger domains 1
IGF2BP2	0.00256	1.15483	insulin like growth factor 2 mRNA binding protein 2
MIR3615	0.00233	1.15404	microRNA 3615
HLA-DRA	0.00786	1.15364	major histocompatibility complex, class II, DR alpha
OSGIN1	0.00166	1.1528	oxidative stress induced growth inhibitor 1
CLIC1	0.00017	1.15175	chloride intracellular channel 1
LOC101927897	0.00991	1.15143	uncharacterized LOC101927897
ADIRF	4.48e-06	1.15077	adipogenesis regulatory factor
SASH3	0.00466	1.14886	SAM and SH3 domain containing 3
FAM187A	0.000668	1.14609	family with sequence similarity 187 member A
FCER1G	0.00394	1.14459	Fc epsilon receptor Ig
CA1	0.000477	1.14448	carbonic anhydrase 1
LOC105369335	0.00562	1.14413	uncharacterized LOC105369335
RFX4	5.71e-05	1.14322	regulatory factor X4
LOC107985960	0.00777	1.14256	uncharacterized LOC107985960
NFATC1	0.00125	1.14254	nuclear factor of activated T cells 1
GLIS3-AS2	0.000115	1.14174	GLIS3 antisense RNA 2
SLC2A5	0.00324	1.14163	solute carrier family 2 member 5
LRRC25	0.0277	1.14163	leucine rich repeat containing 25
LOC105375546	0.0247	1.14141	uncharacterized LOC105375546
NQO1	0.00159	1.13991	NAD(P)H quinone dehydrogenase 1
LOC105373591	0.00104	1.13984	uncharacterized LOC105373591
LOXL2	0.000413	1.1393	lysyl oxidase like 2
VAMP8	0.000332	1.13852	vesicle associated membrane protein 8
MMP14	0.00357	1.13847	matrix metallopeptidase 14
LOC105377616	0.00677	1.13752	uncharacterized LOC105377616
MIR6716	0.00798	1.13709	microRNA 6716
CCNYL4	5.83e-05	1.13591	cyclin Y like 4 (pseudogene)
SMIM5	0.00555	1.13561	small integral membrane protein 5
CLEC2B	0.000555	1.13545	C-type lectin domain family 2 member B
CRYAB	0.00456	1.13487	crystallin alpha B
LOC107984043	0.00659	1.1329	formin-2-like
GADD45B	0.00219	1.1302	growth arrest and DNA damage inducible beta
PKDREJ	0.00131	1.12912	polycystin family receptor for egg jelly
LOC105376228	0.0177	1.12875
ALDH1L1	0.000183	1.12646	aldehyde dehydrogenase 1 family member L1
SNORA73A	0.000541	1.12597	small nucleolar RNA, H/ACA box 73A
ARHGEF17-AS1	0.00346	1.12563	ARHGEF17 antisense RNA 1
ITGB3	0.000578	1.1231	integrin subunit beta 3
H19	0.00166	1.12284	H19 imprinted maternally expressed transcript
MIR5690	0.0326	1.11891	microRNA 5690
LOC105375544	0.0176	1.11866	uncharacterized LOC105375544
PAPOLB	0.000345	1.11796	poly(A) polymerase beta
SLC2A2	0.0149	1.11784	solute carrier family 2 member 2
CDKN1A	0.00102	1.11765	cyclin dependent kinase inhibitor 1A
TAGLN2	0.000122	1.11633	transgelin 2
PTK6	0.00408	1.11553	protein tyrosine kinase 6
MARCHF3	0.000417	1.11486	membrane associated ring-CH-type finger 3
LOC105378576	0.000348	1.11465
PLXNB3	0.00763	1.11362	plexin B3
GLIS3-AS1	0.00113	1.11313	GLIS3 antisense RNA 1
LOC107984203	0.0104	1.11268	endogenous retrovirus group K member 6 Env polyprotein
ARID5A	0.00029	1.11245	AT-rich interaction domain 5A
SRPX	0.00211	1.11239	sushi repeat containing protein X-linked
PLSCR1	8.98e-05	1.1113	phospholipid scramblase 1
LOC112268267	2.42e-05	1.11109	uncharacterized LOC112268267
IL6R	5.21e-05	1.10978	interleukin 6 receptor
LOC441081	0.00131	1.10936	POM121 membrane glycoprotein (rat) pseudogene
LOC101927088	0.0165	1.10881	uncharacterized LOC101927088
CD99	5.45e-05	1.10806	CD99 molecule (Xg blood group)
LOC100505978	0.000225	1.10802	uncharacterized LOC100505978
LRP2	0.0393	1.10644	LDL receptor related protein 2
FAM225B	0.000459	1.10623	family with sequence similarity 225 member B
LOC105373871	0.0239	1.10256	uncharacterized LOC105373871
ADAMTS4	0.0214	1.1025	ADAM metallopeptidase with thrombospondin type 1 motif 4
LOC105373989	0.0147	1.10055	putative cuticle collagen 91
CXCR4	0.0116	1.10038	C-X-C motif chemokine receptor 4
HLA-DPA1	0.00939	1.09985	major histocompatibility complex, class II, DP alpha 1
SNORA50A	0.000181	1.0983	small nucleolar RNA, H/ACA box 50A
LOC112267940	0.00379	1.0982
LOC102724768	0.0109	1.09554	uncharacterized LOC102724768
LOC105378834	0.00132	1.09388	uncharacterized LOC105378834
SCT	0.00189	1.09316	secretin
ITGB2	0.0116	1.09314	integrin subunit beta 2
SPOCD1	0.0167	1.09264	SPOC domain containing 1
LOC105375964	0.00201	1.09232	uncharacterized LOC105375964
PRR18	0.00358	1.092	proline rich 18
LOC105375543	0.0259	1.09151	uncharacterized LOC105375543
PAQR6	0.00288	1.09124	progestin and adipoQ receptor family member 6
ID3	0.000361	1.09058	inhibitor of DNA binding 3
LIMK2	0.000202	1.0898	LIM domain kinase 2
RDH10	8.16e-05	1.08896	retinol dehydrogenase 10
MIR657	0.025	1.08891	microRNA 657
ZC3H12A	0.00418	1.0872	zinc finger CCCH-type containing 12A
DNAH17	0.00791	1.08631	dynein axonemal heavy chain 17
LOC105378956	0.0324	1.08619	uncharacterized LOC105378956
LOC105375888	0.001	1.08458	uncharacterized LOC105375888
TMEM273	0.017	1.08293	transmembrane protein 273
ODF3B	0.00928	1.08251	outer dense fiber of sperm tails 3B
FGR	0.0022	1.08112	FGR proto-oncogene, Src family tyrosine kinase
SLC4A5	0.000332	1.0809	solute carrier family 4 member 5
ITPRIP	0.00029	1.08049	inositol 1,4,5-trisphosphate receptor interacting protein
SEMA3F	0.000183	1.07933	semaphorin 3F
CDHR5	0.000592	1.07827	cadherin related family member 5
IL1R1	0.00282	1.07671	interleukin 1 receptor type 1
LOC105376387	0.00563	1.07668	uncharacterized LOC105376387
FPR3	0.00386	1.07646	formyl peptide receptor 3
AGTRAP	0.000208	1.07608	angiotensin II receptor associated protein
RETREG1-AS1	0.00673	1.07303	RETREG1 antisense RNA 1
TMEM269	0.000242	1.0717	transmembrane protein 269
IFI16	0.000381	1.07146	interferon gamma inducible protein 16
EMILIN1	0.00127	1.07047	elastin microfibril interfacer 1
LOC107986853	0.035	1.06927	uncharacterized LOC107986853
SERPINH1	0.00128	1.06856	serpin family H member 1
LAPTM5	0.00781	1.06821	lysosomal protein transmembrane 5
LINC01181	0.0023	1.06787	long intergenic non-protein coding RNA 1181
LOC105371289	0.0247	1.06748
SNORD17	0.00133	1.06681	small nucleolar RNA, C/D box 17
TBX19	0.00302	1.06647	T-box transcription factor 19
FAM107A	2.43e-05	1.06397	family with sequence similarity 107 member A
IRAK3	4.72e-05	1.06308	interleukin 1 receptor associated kinase 3
LINC00707	0.00888	1.06286	long intergenic non-protein coding RNA 707
RIN3	0.00125	1.06243	Ras and Rab interactor 3
LILRB3	0.00386	1.06188	leukocyte immunoglobulin like receptor B3
PTPN6	0.0057	1.06136	protein tyrosine phosphatase non-receptor type 6
LOC101929289	0.000417	1.06114
RFX3-DT	0.000477	1.06079	RFX3 divergent transcript
TMPRSS3	0.0466	1.05952	transmembrane serine protease 3
LINC03002	0.043	1.0592	long intergenic non-protein coding RNA 3002
TRIP10	0.00288	1.05823	thyroid hormone receptor interactor 10
LOC105373117	0.00587	1.05796
KIAA0040	0.00465	1.05423	KIAA0040
MAGEC3	0.00732	1.05411	MAGE family member C3
MYH6	0.0112	1.05366	myosin heavy chain 6
LOC107984079	0.000862	1.05325	uncharacterized LOC107984079
FAM225A	0.000524	1.05209	family with sequence similarity 225 member A
LOC107985556	0.0141	1.05192
ABCA1	0.000103	1.05143	ATP binding cassette subfamily A member 1
TIMP1	1.29e-05	1.05035	TIMP metallopeptidase inhibitor 1
LINC00412	0.00381	1.05007	long intergenic non-protein coding RNA 412
LOC105374129	0.000453	1.04862
CFI	0.00287	1.04771	complement factor I
TASL	0.0256	1.04746	TLR adaptor interacting with endolysosomal SLC15A4
BAALC-AS1	0.00658	1.04727	BAALC antisense RNA 1
FAS	2.28e-06	1.04632	Fas cell surface death receptor
DDR1	0.000668	1.0458	discoidin domain receptor tyrosine kinase 1
SLC35D2	0.00487	1.04498	solute carrier family 35 member D2
PCAT19	0.00152	1.04496	prostate cancer associated transcript 19
ITPKB	0.000754	1.04439	inositol-trisphosphate 3-kinase B
MASP1	0.00117	1.04436	MBL associated serine protease 1
HELZ2	0.000982	1.04381	helicase with zinc finger 2
GOLGA2P5	0.000101	1.04331	GOLGA2 pseudogene 5
TBC1D2	0.00583	1.0427	TBC1 domain family member 2
S100A4	0.0147	1.04249	S100 calcium binding protein A4
ZFP36L2	0.000813	1.04177	ZFP36 ring finger protein like 2
PLEKHF1	0.00122	1.04145	pleckstrin homology and FYVE domain containing 1
SNHG9	0.00672	1.0409	small nucleolar RNA host gene 9
SNORA57	0.0188	1.04077	small nucleolar RNA, H/ACA box 57
RAB13	7.74e-05	1.0404	RAB13, member RAS oncogene family
RHOQ-AS1	0.00147	1.04013	RHOQ antisense RNA 1
LOC105377382	0.00942	1.03952	uncharacterized LOC105377382
ADGRL4	0.000392	1.03941	adhesion G protein-coupled receptor L4
PRKX	9.13e-05	1.03868	protein kinase cAMP-dependent X-linked catalytic subunit
LOC100126584	0.00645	1.03835	uncharacterized LOC100126584
PNP	3.63e-05	1.03818	purine nucleoside phosphorylase
S100A10	0.00168	1.03804	S100 calcium binding protein A10
LOC105378340	0.0185	1.03722	uncharacterized LOC105378340
DIO1	0.000241	1.03562	iodothyronine deiodinase 1
ADAMTS1	0.0011	1.0349	ADAM metallopeptidase with thrombospondin type 1 motif 1
LOC105377319	0.0039	1.03484	uncharacterized LOC105377319
DDIT4L	0.00101	1.03481	DNA damage inducible transcript 4 like
ACAP1	0.000127	1.0341	ArfGAP with coiled-coil, ankyrin repeat and PH domains 1
LOC285847	0.000489	1.0337	uncharacterized LOC285847
LOC105370452	0.0271	1.03354	uncharacterized LOC105370452
SLC7A11-AS1	0.000905	1.03285	SLC7A11 antisense RNA 1
LOC105376081	0.0242	1.03213	uncharacterized LOC105376081
GEM	0.00281	1.03153	GTP binding protein overexpressed in skeletal muscle
LOC105369344	0.00702	1.03075	uncharacterized LOC105369344
DRD4	0.0159	1.03035	dopamine receptor D4
DAPP1	0.0205	1.03022	dual adaptor of phosphotyrosine and 3-phosphoinositides 1
LRRC32	0.00158	1.03008	leucine rich repeat containing 32
LOC100419170	0.0398	1.0294	toll like receptor 2 pseudogene
IGFALS	0.0158	1.02908	insulin like growth factor binding protein acid labile subunit
SERPINB1	1.12e-05	1.02887	serpin family B member 1
DNAH12	0.000278	1.02836	dynein axonemal heavy chain 12
TSPO2	0.00433	1.02828	translocator protein 2
TSPAN15	0.0122	1.02788	tetraspanin 15
ACP7	0.0171	1.02735	acid phosphatase 7, tartrate resistant (putative)
LOC105373856	0.00585	1.02718	uncharacterized LOC105373856
TNFRSF1A	0.000241	1.02685	TNF receptor superfamily member 1A
PHLDB1	0.00897	1.02677	pleckstrin homology like domain family B member 1
KLHL6	0.0103	1.02625	kelch like family member 6
SDC4	0.000969	1.02607	syndecan 4
LOC105374438	0.00642	1.02566	uncharacterized LOC105374438
LOC105375999	0.0032	1.02497	uncharacterized LOC105375999
PTPRVP	0.00247	1.02488	protein tyrosine phosphatase receptor type V, pseudogene
LOC105374197	0.0143	1.02484	uncharacterized LOC105374197
LOC105378102	0.0167	1.0226	uncharacterized LOC105378102
LOC105375520	0.00329	1.02224	uncharacterized LOC105375520
LOC105370032	0.0151	1.02183	uncharacterized LOC105370032
IRF1	5.54e-05	1.0215	interferon regulatory factor 1
SLC16A9	0.00107	1.02117	solute carrier family 16 member 9
C2CD5-AS1	0.00803	1.02098	C2CD5 antisense RNA 1
LOC105376547	0.00206	1.02071
LINC00862	0.00754	1.02026	long intergenic non-protein coding RNA 862
NMUR2	0.0236	1.02015	neuromedin U receptor 2
HAPLN2	0.00706	1.0188	hyaluronan and proteoglycan link protein 2
PIR	3.2e-05	1.01872	pirin
LOC105369306	0.00343	1.01851	uncharacterized LOC105369306
TRIM56	0.00127	1.01792	tripartite motif containing 56
MATN1-AS1	0.00938	1.01716	MATN1 antisense RNA 1
PTPRC	0.000933	1.017	protein tyrosine phosphatase receptor type C
HILPDA-AS1	0.0094	1.01579	HILPDA antisense RNA 1
AKR1C3	0.000401	1.01553	aldo-keto reductase family 1 member C3
LOC158435	0.000442	1.01499	uncharacterized LOC158435
LTBR	0.000345	1.0134	lymphotoxin beta receptor
PLAUR	0.00371	1.01298	plasminogen activator, urokinase receptor
C7	0.0201	1.01281	complement C7
ODAPH	0.00488	1.0117	odontogenesis associated phosphoprotein
C1R	0.00252	1.01109	complement C1r
STAT5A	0.00108	1.01037	signal transducer and activator of transcription 5A
KNL1	0.00436	1.00968	kinetochore scaffold 1
LOC105373510	0.00244	1.00966	uncharacterized LOC105373510
RGS18	0.00716	1.00911	regulator of G protein signaling 18
CDH23	0.00048	1.00901	cadherin related 23
LOC101929130	0.00677	1.00825	uncharacterized LOC101929130
LOC107987375	0.00185	1.00766	replaced by ID 104355220
S1PR5	0.0207	1.00743	sphingosine-1-phosphate receptor 5
IFNA21	0.00304	1.00741	interferon alpha 21
LOC105369526	0.00863	1.00646	uncharacterized LOC105369526
LOC105378549	0.0165	1.00611	uncharacterized LOC105378549
TMPRSS5	0.00227	1.00551	transmembrane serine protease 5
PEAK3	0.00507	1.00511	PEAK family member 3
LILRA6	0.00236	1.0048	leukocyte immunoglobulin like receptor A6
LRP10	0.000151	1.00419	LDL receptor related protein 10
ANKRD18A	0.00907	1.00371	ankyrin repeat domain 18A
KCNH8	0.0141	1.00319	potassium voltage-gated channel subfamily H member 8
LOC105374584	5.12e-05	1.00186	uncharacterized LOC105374584
CDC42EP1	0.0352	1.00107	CDC42 effector protein 1
LOC107985144	0.00498	1.00104	uncharacterized LOC107985144
SNORA47	0.0239	1.00057	small nucleolar RNA, H/ACA box 47
IGFBP5	0.0029	1.0003	insulin like growth factor binding protein 5
LOC102724289	0.00869	0.998199	uncharacterized LOC102724289
TMBIM1	0.000317	0.998178	transmembrane BAX inhibitor motif containing 1
PLAC4	0.00548	0.997254	placenta enriched 4
THEMIS2	0.00321	0.99713	thymocyte selection associated family member 2
PRAM1	0.00671	0.99699	PML-RARA regulated adaptor molecule 1
AGT	6.13e-05	0.996858	angiotensinogen
ARRDC3-AS1	0.00202	0.995073	ARRDC3 antisense RNA 1
SLC16A3	0.0103	0.994981	solute carrier family 16 member 3
PLSCR4	0.000502	0.994827	phospholipid scramblase 4
RNU4-2	0.0128	0.994084	RNA, U4 small nuclear 2
EMP3	0.000199	0.993794	epithelial membrane protein 3
LINC00032	0.0049	0.993596	long intergenic non-protein coding RNA 32
AQP4	0.00158	0.993186	aquaporin 4
LOC107986148	0.00223	0.992749	replaced by ID 25976
CECR2	0.00281	0.992447	CECR2 histone acetyl-lysine reader
LSP1	0.0118	0.991608	lymphocyte specific protein 1
NAPSB	0.00654	0.990352	napsin B aspartic peptidase, pseudogene
PSMD7-DT	0.00381	0.989951	PSMD7 divergent transcript
LOC107986025	0.00256	0.988532	uncharacterized LOC107986025
TNFRSF10A	0.0035	0.988277	TNF receptor superfamily member 10a
CD109	8.71e-05	0.987146	CD109 molecule
PSMB9	0.000229	0.986689	proteasome 20S subunit beta 9
ANGPT2	0.00212	0.986387	angiopoietin 2
CCDC15	0.000215	0.985894	coiled-coil domain containing 15
PMFBP1	0.00425	0.985134	polyamine modulated factor 1 binding protein 1
LOC105374875	0.0185	0.984778
PTPN7	0.00268	0.984623	protein tyrosine phosphatase non-receptor type 7
PSG3	0.00618	0.984513	pregnancy specific beta-1-glycoprotein 3
LOC112267939	0.0345	0.983468
EML3	0.000287	0.982827	EMAP like 3
MCM5	0.00207	0.981073	minichromosome maintenance complex component 5
MATN3	0.000817	0.980561	matrilin 3
FGF2	0.000798	0.979978	fibroblast growth factor 2
TAB2-AS1	0.0126	0.979094	TAB2 antisense RNA 1
MOBP	0.0164	0.979072	myelin associated oligodendrocyte basic protein
LOC107985677	0.000238	0.978563	uncharacterized LOC107985677
CASP1	0.00175	0.978545	caspase 1
GLIS3	3.77e-05	0.978225	GLIS family zinc finger 3
TRAF1	0.00127	0.978116	TNF receptor associated factor 1
LOC105373138	0.00363	0.977551	replaced by ID 54960
TRPM6	0.00412	0.977137	transient receptor potential cation channel subfamily M member 6
TMEM139	0.0302	0.977097	transmembrane protein 139
AGBL2	0.0066	0.976672	AGBL carboxypeptidase 2
ARRDC4	0.00014	0.976431	arrestin domain containing 4
LOC107984334	0.00379	0.976018	uncharacterized LOC107984334
TMEM176B	0.000417	0.975623	transmembrane protein 176B
SGCA	0.0373	0.975606	sarcoglycan alpha
METTL7B	1.68e-05	0.975275	methyltransferase like 7B
ZFP36L1	4.31e-05	0.974653	ZFP36 ring finger protein like 1
ATP11A-AS1	0.00907	0.974214	ATP11A antisense RNA 1
LOC112267914	0.0244	0.973854	uncharacterized LOC112267914
CFB	3.63e-05	0.973499	complement factor B
CCDC17	0.00368	0.972725	coiled-coil domain containing 17
ARRDC2	0.0091	0.971568	arrestin domain containing 2
AURKC	0.000275	0.971258	aurora kinase C
TREH	0.011	0.970827	trehalase
APOBEC2	0.000224	0.970226	apolipoprotein B mRNA editing enzyme catalytic subunit 2
ANXA1	0.000229	0.970121	annexin A1
LOC101930276	0.0197	0.969982	uncharacterized LOC101930276
TMEM139-AS1	0.0419	0.969745	TMEM139 antisense RNA 1
SEMA3B-AS1	0.0146	0.968511	SEMA3B antisense RNA 1 (head to head)
PLP2	1.14e-05	0.968402	proteolipid protein 2
STK17B	0.000632	0.968063	serine/threonine kinase 17b
LOC107986397	0.00781	0.967427	uncharacterized LOC107986397
APOBEC3G	0.00201	0.967413	apolipoprotein B mRNA editing enzyme catalytic subunit 3G
LOC102724072	0.000985	0.966852	uncharacterized LOC102724072
LMOD1	0.00117	0.966098	leiomodin 1
LOC105374371	0.0277	0.965606	uncharacterized LOC105374371
LINC01354	0.00227	0.965591	long intergenic non-protein coding RNA 1354
PLBD1	0.00126	0.964919	phospholipase B domain containing 1
SMTNL1	9.63e-05	0.964805	smoothelin like 1
LINC01978	0.0428	0.964087	long intergenic non-protein coding RNA 1978
ALDH1L1-AS2	0.000123	0.963921	ALDH1L1 antisense RNA 2
GADD45G	0.00764	0.963474	growth arrest and DNA damage inducible gamma
LOC107986432	0.00159	0.963271	uncharacterized LOC107986432
SERPINF2	0.00408	0.963235	serpin family F member 2
LIMS1-AS1	0.0113	0.963071	LIMS1 antisense RNA 1
ID4	0.000487	0.962526	inhibitor of DNA binding 4
IGFLR1	0.00245	0.96224	IGF like family receptor 1
LOC105375060	0.001	0.961848	replaced by ID 105375059
SQOR	0.00014	0.961181	sulfide quinone oxidoreductase
LOC107984951	0.0355	0.960612
MUC4	0.00961	0.960475	mucin 4, cell surface associated
SLC26A9	0.0359	0.960367	solute carrier family 26 member 9
FTL	0.000225	0.959107	ferritin light chain
TNS2-AS1	0.00153	0.959079	TNS2 antisense RNA 1
TNFRSF10D	0.00753	0.958824	TNF receptor superfamily member 10d
LOC105378575	0.0178	0.958512	uncharacterized LOC105378575
MTHFD2	8.71e-05	0.958474	methylenetetrahydrofolate dehydrogenase (NADP+ dependent) 2, methenyltetrahydrofolate cyclohydrolase
GMPR	0.00125	0.958125	guanosine monophosphate reductase
BCL2L12	0.00293	0.957806	BCL2 like 12
MYC	0.00017	0.956606	MYC proto-oncogene, bHLH transcription factor
APOE	0.0017	0.95509	apolipoprotein E
PCSK6	0.025	0.954336	proprotein convertase subtilisin/kexin type 6
ALOX5	0.00638	0.954136	arachidonate 5-lipoxygenase
CXorf65	0.00573	0.953862	chromosome X open reading frame 65
TFEB	0.0111	0.953711	transcription factor EB
TJP2	0.00547	0.953558	tight junction protein 2
COL4A1	0.00378	0.953016	collagen type IV alpha 1 chain
LOC105373592	0.00302	0.952944	uncharacterized LOC105373592
CXCR6	0.00405	0.952891	C-X-C motif chemokine receptor 6
LOC107985785	0.0185	0.952201	uncharacterized LOC107985785
ATP1A4	0.0202	0.952034	ATPase Na+/K+ transporting subunit alpha 4
LOC105376535	0.0283	0.94964	uncharacterized LOC105376535
TMEM102	0.0107	0.948582	transmembrane protein 102
PSMB8	5.71e-05	0.947453	proteasome 20S subunit beta 8
FYB1	0.0109	0.946295	FYN binding protein 1
ADAMTS9-AS1	0.0209	0.945905	ADAMTS9 antisense RNA 1
LOC105379404	0.000417	0.944745	uncharacterized LOC105379404
SLC1A5	0.00468	0.944364	solute carrier family 1 member 5
LOC105379077	0.0149	0.944138	uncharacterized LOC105379077
MYL3	0.00822	0.943746	myosin light chain 3
BOLL	0.0158	0.943674	boule homolog, RNA binding protein
BCAS1	0.0161	0.943434	brain enriched myelin associated protein 1
MS4A6A	0.0442	0.94309	membrane spanning 4-domains A6A
TMEM72	0.000592	0.942197	transmembrane protein 72
PECAM1	0.000489	0.941577	platelet and endothelial cell adhesion molecule 1
PPP1R18	0.00355	0.941519	protein phosphatase 1 regulatory subunit 18
LOC105376243	0.00933	0.941341	uncharacterized LOC105376243
LOC105373925	0.00256	0.940344	uncharacterized LOC105373925
RNA5-8SN5	0.00823	0.94029	RNA, 5.8S ribosomal N5
HIF3A	0.000866	0.939999	hypoxia inducible factor 3 subunit alpha
ACSM5	0.00763	0.93962	acyl-CoA synthetase medium chain family member 5
PSG1	0.00487	0.939474	pregnancy specific beta-1-glycoprotein 1
CYP27A1	0.00635	0.939365	cytochrome P450 family 27 subfamily A member 1
CA12	0.00867	0.938864	carbonic anhydrase 12
KYNU	0.00201	0.938665	kynureninase
PPP1R13L	0.0114	0.938652	protein phosphatase 1 regulatory subunit 13 like
TAP1	4.2e-05	0.938319	transporter 1, ATP binding cassette subfamily B member
ITGA5	0.00062	0.937284	integrin subunit alpha 5
LIPI	0.0499	0.9361	lipase I
NUDT16L2P	0.000119	0.935848	nudix hydrolase 16 like 2, pseudogene
LOC105378039	0.000461	0.935479	uncharacterized LOC105378039
LINC00945	0.0417	0.93542	long intergenic non-protein coding RNA 945
VIM-AS1	0.00206	0.934771	VIM antisense RNA 1
PRB4	0.021	0.934526	proline rich protein BstNI subfamily 4
LOC107986669	0.0014	0.934519	uncharacterized LOC107986669
SCART1	0.00141	0.934456	scavenger receptor family member expressed on T cells 1
LOC100422781	0.000145	0.934379	uncharacterized LOC100422781
SLC25A48	0.00239	0.932381	solute carrier family 25 member 48
TNFRSF11B	0.017	0.931822	TNF receptor superfamily member 11b
GSDMD	0.00909	0.93155	gasdermin D
LOC105377431	0.0195	0.931545	uncharacterized LOC105377431
BAZ1A	0.00128	0.931165	bromodomain adjacent to zinc finger domain 1A
SNORA53	0.00804	0.930889	small nucleolar RNA, H/ACA box 53
GSN	0.0053	0.93077	gelsolin
TP53INP2	0.0198	0.92837	tumor protein p53 inducible nuclear protein 2
LINC00609	0.0426	0.928216	long intergenic non-protein coding RNA 609
IGFL3	0.000344	0.927698	IGF like family member 3
TMCC2-AS1	0.0196	0.927545	TMCC2 antisense RNA 1
IL21R	0.0166	0.927534	interleukin 21 receptor
TCN1	0.0149	0.927219	transcobalamin 1
ZBTB20-AS5	0.024	0.926816	ZBTB20 antisense RNA 5
FAAHP1	0.00703	0.926358	fatty acid amide hydrolase pseudogene 1
LOC105379827	0.00583	0.926295	uncharacterized LOC105379827
RGL3	0.00617	0.925421	ral guanine nucleotide dissociation stimulator like 3
LOC107987083	0.0137	0.925216	uncharacterized LOC107987083
LOC107984388	0.0215	0.925073	uncharacterized LOC107984388
CHST6	0.0177	0.925001	carbohydrate sulfotransferase 6
CD86	0.0328	0.924687	CD86 molecule
S100Z	0.0413	0.924668	S100 calcium binding protein Z
TK1	0.00888	0.924651	thymidine kinase 1
ROS1	0.0168	0.924373	ROS proto-oncogene 1, receptor tyrosine kinase
LOC101928180	0.0331	0.92409	uncharacterized LOC101928180
CFAP47	0.00608	0.923741	cilia and flagella associated protein 47
EFEMP1	0.00422	0.923486	EGF containing fibulin extracellular matrix protein 1
EDN1	0.00764	0.92255	endothelin 1
LOC105378367	0.0177	0.921995	uncharacterized LOC105378367
GPR15	0.0196	0.921564	G protein-coupled receptor 15
SYNE3	0.0084	0.921325	spectrin repeat containing nuclear envelope family member 3
ZBTB47-AS1	0.000336	0.920695	ZBTB47 and NKTR antisense RNA 1
LOC107987042	0.000865	0.920427	phosphatidylinositol 4,5-bisphosphate 5-phosphatase A-like
ID1	0.000236	0.920421	inhibitor of DNA binding 1
LOC105372997	0.00253	0.91967	uncharacterized LOC105372997
MYBPHL	0.00021	0.919376	myosin binding protein H like
HLA-H	0.00014	0.919301	major histocompatibility complex, class I, H (pseudogene)
LOC107986905	0.0204	0.918845	uncharacterized LOC107986905
HS3ST3B1	0.0283	0.918806	heparan sulfate-glucosamine 3-sulfotransferase 3B1
ADAM28	0.00715	0.918525	ADAM metallopeptidase domain 28
APOL6	0.0044	0.9184	apolipoprotein L6
ATOH8	0.00114	0.918264	atonal bHLH transcription factor 8
LINC01094	0.00324	0.917232	long intergenic non-protein coding RNA 1094
CYP21A1P	0.00371	0.916876	cytochrome P450 family 21 subfamily A member 1, pseudogene
PAIP2B	0.0147	0.916754	poly(A) binding protein interacting protein 2B
FLJ16779	0.0123	0.916575	uncharacterized LOC100192386
MALRD1	0.00108	0.91577	MAM and LDL receptor class A domain containing 1
MUC1	0.00907	0.915688	mucin 1, cell surface associated
NDRG1	0.00298	0.915594	N-myc downstream regulated 1
NPL	0.000515	0.915497	N-acetylneuraminate pyruvate lyase
RHOBTB3	2.44e-05	0.915077	Rho related BTB domain containing 3
SPATA13	0.00388	0.914589	spermatogenesis associated 13
HILPDA	0.0134	0.913972	hypoxia inducible lipid droplet associated
LIX1	0.000345	0.913229	limb and CNS expressed 1
C3	0.0318	0.912948	complement C3
ELOA3BP	0.00645	0.912058	elongin A3 family member B, pseudogene
LOC107985549	0.00818	0.911774	uncharacterized LOC107985549
BATF2	0.00215	0.911575	basic leucine zipper ATF-like transcription factor 2
HK2	0.00889	0.911039	hexokinase 2
PSG8-AS1	0.0135	0.909812	PSG8 antisense RNA 1
LOC107986604	0.0466	0.9097
C1orf198	0.00109	0.909596	chromosome 1 open reading frame 198
CNN2	0.00518	0.909458	calponin 2
C3AR1	0.0185	0.909013	complement C3a receptor 1
RELL1	0.000149	0.908109	RELT like 1
TPTEP1	0.0175	0.908101	TPTE pseudogene 1
AQP7P3	0.0195	0.907417	aquaporin 7 pseudogene 3
FOXM1	0.000634	0.90689	forkhead box M1
EFHD1	0.00379	0.90684	EF-hand domain family member D1
LOC107985028	0.0267	0.906236	uncharacterized LOC107985028
CRISPLD2	0.00114	0.906058	cysteine rich secretory protein LCCL domain containing 2
IRAG1	0.0032	0.905698	inositol 1,4,5-triphosphate receptor associated 1
PPP1R3B	0.00158	0.905407	protein phosphatase 1 regulatory subunit 3B
BAALC-AS2	0.00398	0.905109	BAALC antisense RNA 2
ADAMTSL4	0.000278	0.904668	ADAMTS like 4
LOC107985545	0.0124	0.904659	uncharacterized LOC107985545
PSMB8-AS1	1.2e-05	0.904644	PSMB8 antisense RNA 1 (head to head)
GABRE	0.049	0.904329	gamma-aminobutyric acid type A receptor subunit epsilon
VDR	0.00466	0.904161	vitamin D receptor
SNORD133	0.0032	0.904033	small nucleolar RNA, C/D box 133
VWF	0.00259	0.903647	von Willebrand factor
CDH19	0.0239	0.903607	cadherin 19
FCGR1A	0.0172	0.903067	Fc gamma receptor Ia
BGN	0.00429	0.902854	biglycan
ALOX15B	0.0486	0.90272	arachidonate 15-lipoxygenase type B
C1orf54	6.91e-05	0.902293	chromosome 1 open reading frame 54
LOC112268072	0.00233	0.901809
HLA-E	0.000182	0.901754	major histocompatibility complex, class I, E
YAP1	0.000219	0.901401	Yes1 associated transcriptional regulator
PIR-FIGF	9.57e-05	0.901074	PIR-FIGF readthrough
VWA1	0.0288	0.900374	von Willebrand factor A domain containing 1
RRBP1	0.00544	0.900223	ribosome binding protein 1
TGFB2-AS1	0.00779	0.900129	TGFB2 antisense RNA 1 (head to head)
TGM2	0.00937	0.899181	transglutaminase 2
LOC105376707	0.0133	0.899128
TFEC	0.00769	0.898872	transcription factor EC
LOC105378805	0.0016	0.89881
CCDC88B	0.00856	0.898518	coiled-coil domain containing 88B
LOC105371030	0.0487	0.898154
ANXA2R	0.00147	0.898105	annexin A2 receptor
CLMAT3	0.000523	0.897195	colorectal liver metastasis associated transcript 3
FIRRE	0.00386	0.896696	firre intergenic repeating RNA element
LOC107986152	0.00591	0.896603
GJA1	0.00235	0.896602	gap junction protein alpha 1
CRYBA1	0.0134	0.8962	crystallin beta A1
PPP2R2B-IT1	0.00317	0.896113	PPP2R2B intronic transcript 1
TNFAIP8	0.00758	0.89578	TNF alpha induced protein 8
MEIS1-AS2	0.00944	0.895304	MEIS1 antisense RNA 2
LOC105374890	0.0201	0.895255	uncharacterized LOC105374890
S1PR1-DT	0.000249	0.894933	S1PR1 divergent transcript
STEAP4	0.00229	0.894608	STEAP4 metalloreductase
CASP4	0.00508	0.894477	caspase 4
RNASE6	0.0286	0.894337	ribonuclease A family member k6
LINC03048	0.0287	0.894124	long intergenic non-protein coding RNA 3048
PADI2	0.00534	0.893992	peptidyl arginine deiminase 2
FAM178B	0.0109	0.893684	family with sequence similarity 178 member B
CCDC81	0.000145	0.892471	coiled-coil domain containing 81
HLA-DPB1	0.00789	0.892437	major histocompatibility complex, class II, DP beta 1
C9orf57	0.00462	0.892415	chromosome 9 open reading frame 57
LOC105376253	0.0156	0.891706	uncharacterized LOC105376253
LOC105378480	0.00351	0.890976	uncharacterized LOC105378480
SIGLEC5	0.0123	0.890905	sialic acid binding Ig like lectin 5
SLC7A11	0.000976	0.89076	solute carrier family 7 member 11
GPC5-AS1	0.0376	0.890746	GPC5 antisense RNA 1
CDNF	0.00563	0.890457	cerebral dopamine neurotrophic factor
SPAAR	0.00212	0.890088	small regulatory polypeptide of amino acid response
AQP4-AS1	0.001	0.889497	AQP4 antisense RNA 1
ARHGEF1	0.00999	0.889267	Rho guanine nucleotide exchange factor 1
LOC107986454	9.57e-05	0.888827	uncharacterized LOC107986454
EPHX1	5.45e-05	0.888819	epoxide hydrolase 1
MYOF	0.00237	0.887794	myoferlin
ZBTB42	0.0053	0.887508	zinc finger and BTB domain containing 42
MAP3K19	0.00324	0.887077	mitogen-activated protein kinase kinase kinase 19
SNAI1	0.0117	0.886705	snail family transcriptional repressor 1
TEX14	0.00417	0.886113	testis expressed 14, intercellular bridge forming factor
LINC00173	0.000287	0.885179	long intergenic non-protein coding RNA 173
LNCSRLR	0.00953	0.885143	lncRNA sorafenib resistance in renal cell carcinoma associated
NFKB2	0.00256	0.884931	nuclear factor kappa B subunit 2
LOC105375218	0.00159	0.884695	uncharacterized LOC105375218
MIR10393	0.000914	0.884628	microRNA 10393
LOC105370794	0.0226	0.883774	uncharacterized LOC105370794
LOC102725231	0.0327	0.883679	uncharacterized LOC102725231
SCARNA5	0.000248	0.881219	small Cajal body-specific RNA 5
PHYHD1	0.000907	0.88118	phytanoyl-CoA dioxygenase domain containing 1
LOC101929657	0.033	0.880058	uncharacterized LOC101929657
LOC105370315	0.0233	0.879181	uncharacterized LOC105370315
HSPB1	0.00779	0.879051	heat shock protein family B (small) member 1
RUNX3	0.0445	0.87886	RUNX family transcription factor 3
VRK2	0.00338	0.878841	VRK serine/threonine kinase 2
COL4A6	0.00677	0.878648	collagen type IV alpha 6 chain
LOC105378433	0.00458	0.878632	uncharacterized LOC105378433
HERC5	0.00104	0.878544	HECT and RLD domain containing E3 ubiquitin protein ligase 5
LOC105374116	0.0432	0.878488	uncharacterized LOC105374116
PHF19	0.00208	0.878423	PHD finger protein 19
CPNE2	0.0106	0.877638	copine 2
TFAP2E-AS1	0.00214	0.877463	TFAP2E antisense RNA 1
SOX9	0.000361	0.877164	SRY-box transcription factor 9
LINC01695	0.0238	0.87702	long intergenic non-protein coding RNA 1695
TNFAIP3	0.0029	0.876919	TNF alpha induced protein 3
RPAP3-DT	0.000887	0.876255	RPAP3 divergent transcript
ARRDC5	0.0282	0.875394	arrestin domain containing 5
RNASE4	0.00118	0.875328	ribonuclease A family member 4
C1S	0.00218	0.875286	complement C1s
LOC107986674	0.00882	0.875144	uncharacterized LOC107986674
FGFRL1	0.00153	0.875007	fibroblast growth factor receptor like 1
CLDN5	0.00708	0.874174	claudin 5
HOTS	0.0246	0.874075
CDCP1	0.0158	0.87365	CUB domain containing protein 1
LOC105377112	0.000458	0.873335	uncharacterized LOC105377112
LCNL1	0.0188	0.873054	lipocalin like 1
BUB1	0.00596	0.871982	BUB1 mitotic checkpoint serine/threonine kinase
LRIG1	0.000524	0.871015	leucine rich repeats and immunoglobulin like domains 1
ACP3	0.046	0.870741	acid phosphatase 3
C20orf204	0.000482	0.8701	chromosome 20 open reading frame 204
CCDC200	0.0137	0.869128	coiled-coil domain containing 200
LOC105377872	0.00674	0.868911
IL6ST-DT	0.00383	0.868701	IL6ST divergent transcript
DYNLT4	0.0311	0.868419	dynein light chain Tctex-type 4
LOC105379280	0.0212	0.867413	uncharacterized LOC105379280
ADAMTS7	0.0438	0.867223	ADAM metallopeptidase with thrombospondin type 1 motif 7
LOC105377106	0.0317	0.867153	uncharacterized LOC105377106
LOC105371573	0.0131	0.865371	uncharacterized LOC105371573
LOC105375481	0.0151	0.865339	uncharacterized LOC105375481
S100A16	0.000109	0.864797	S100 calcium binding protein A16
CTNNA3	0.0301	0.864716	catenin alpha 3
PRICKLE3	0.000886	0.864707	prickle planar cell polarity protein 3
LOC107986153	0.00123	0.864257
DMRTA1	0.00751	0.864172	DMRT like family A1
SGK1	0.00467	0.863596	serum/glucocorticoid regulated kinase 1
PARP9	0.00293	0.863401	poly(ADP-ribose) polymerase family member 9
LOC102723944	0.000453	0.863195	uncharacterized LOC102723944
LRRC3C	0.00386	0.862724	leucine rich repeat containing 3C
LOC105374024	0.0299	0.862389	uncharacterized LOC105374024
VAMP5	0.000376	0.862012	vesicle associated membrane protein 5
RUNX1	0.0154	0.861498	RUNX family transcription factor 1
LOC107987013	0.0197	0.861167	putative uncharacterized protein DDB_G0287265
LINC02908	0.0129	0.860981	long intergenic non-protein coding RNA 2908
ANKK1	0.004	0.860523	ankyrin repeat and kinase domain containing 1
LOC105379059	0.0015	0.860045	uncharacterized LOC105379059
MYO15B	0.0233	0.859861	myosin XVB
H2AJ	0.000336	0.859775	H2A.J histone
LOC105376901	0.00642	0.859592
H2BC14	0.00182	0.859452	H2B clustered histone 14
LINC00498	0.0378	0.859103	long intergenic non-protein coding RNA 498
LOC105372345	0.00293	0.859058	uncharacterized LOC105372345
GRAMD1C	0.0022	0.85895	GRAM domain containing 1C
LOC105370519	0.000839	0.858722	uncharacterized LOC105370519
ACSL5	0.000261	0.858688	acyl-CoA synthetase long chain family member 5
ELOA3P	0.0209	0.858484	elongin A3, pseudogene
H2AC18	0.000175	0.858063	H2A clustered histone 18
MIR198	0.00373	0.858046	microRNA 198
LINC02475	0.00408	0.856946	long intergenic non-protein coding RNA 2475
LOC101927770	0.0136	0.856893	uncharacterized LOC101927770
LOC107986189	0.0129	0.856522
LOC105374882	0.0181	0.856322
ANGPTL3	0.00557	0.855945	angiopoietin like 3
LIMS1	1.23e-05	0.854079	LIM zinc finger domain containing 1
KCNE4	0.0173	0.853744	potassium voltage-gated channel subfamily E regulatory subunit 4
RBP7	0.0253	0.853417	retinol binding protein 7
LOC105374071	0.00178	0.85336	uncharacterized LOC105374071
PLET1	0.012	0.853121	placenta expressed transcript 1
ERBIN	0.000927	0.852933	erbb2 interacting protein
ARG1	0.00776	0.85267	arginase 1
CCN6	0.0381	0.852138	cellular communication network factor 6
TANC1	0.00707	0.851546	tetratricopeptide repeat, ankyrin repeat and coiled-coil containing 1
GPR65	0.0245	0.851405	G protein-coupled receptor 65
PIM1	0.000183	0.851399	Pim-1 proto-oncogene, serine/threonine kinase
GASK1A	0.000548	0.851033	golgi associated kinase 1A
DOCK4-AS1	0.000125	0.850778	DOCK4 antisense RNA 1
FXYD5	0.00554	0.850569	FXYD domain containing ion transport regulator 5
LOC105374746	0.0208	0.850396	uncharacterized LOC105374746
AASS	0.000231	0.849609	aminoadipate-semialdehyde synthase
LOC105374107	0.0192	0.849471	uncharacterized LOC105374107
SEPTIN12	0.0368	0.849209	septin 12
ADSS1	0.0069	0.848131	adenylosuccinate synthase 1
LOC107984360	0.0166	0.847328
TGFB2-OT1	0.00649	0.847168	TGFB2 overlapping transcript 1
IL3RA	0.00428	0.846422	interleukin 3 receptor subunit alpha
CNN3	0.000305	0.846265	calponin 3
LOC101928832	0.0356	0.846103	uncharacterized LOC101928832
LOC101928055	0.00583	0.845455	replaced by ID 101928032
GMNN	0.0001	0.845084	geminin DNA replication inhibitor
SGK2	0.0421	0.845069	serum/glucocorticoid regulated kinase 2
CCDC198	0.033	0.844873	coiled-coil domain containing 198
LINC00601	0.045	0.844628	long intergenic non-protein coding RNA 601
AGAP11	7.44e-05	0.844329	ArfGAP with GTPase domain, ankyrin repeat and PH domain 11
ABHD4	0.000592	0.844013	abhydrolase domain containing 4, N-acyl phospholipase B
SYCP2	0.00184	0.843586	synaptonemal complex protein 2
LOC107984575	0.00805	0.843554
LOC102724420	0.0373	0.843441
BST2	0.000735	0.843179	bone marrow stromal cell antigen 2
LOC107984338	0.0267	0.843176
PLXNB1	0.00645	0.842402	plexin B1
HEYL	0.00245	0.842259	hes related family bHLH transcription factor with YRPW motif like
VAX2	0.00343	0.841868	ventral anterior homeobox 2
ETNPPL	0.00543	0.841676	ethanolamine-phosphate phospho-lyase
LOC107984832	0.0234	0.841496
LOC105374928	0.0296	0.840731	uncharacterized LOC105374928
LOC105378975	0.00808	0.840724
TPD52L1	0.001	0.84003	TPD52 like 1
LOC102723493	0.0145	0.839666	uncharacterized LOC102723493
ADAM12	0.0135	0.839665	ADAM metallopeptidase domain 12
STK31	0.000674	0.839336	serine/threonine kinase 31
SPACDR	0.0454	0.838848	sperm acrosome developmental regulator
SNORA104	0.00557	0.838792	small nucleolar RNA, H/ACA box 104
LINC01315	0.0115	0.838241	long intergenic non-protein coding RNA 1315
ABCC2	0.022	0.837667	ATP binding cassette subfamily C member 2
ZNF33BP1	0.0136	0.837652	zinc finger protein 33B pseudogene 1
PGF	0.0247	0.836478	placental growth factor
H2AC19	0.000236	0.836268	H2A clustered histone 19
EPS15-AS1	0.00169	0.835537	EPS15 antisense RNA 1
WWTR1	0.000734	0.835494	WW domain containing transcription regulator 1
LOC101928570	0.00702	0.8352	uncharacterized LOC101928570
LOC105378550	0.0257	0.8352	uncharacterized LOC105378550
CRISPLD1	0.00217	0.834865	cysteine rich secretory protein LCCL domain containing 1
SNX20	0.0156	0.834501	sorting nexin 20
GLDN	0.0388	0.834428	gliomedin
KLF15	0.000996	0.834265	KLF transcription factor 15
PGGHG	0.0157	0.834204	protein-glucosylgalactosylhydroxylysine glucosidase
LOC112268271	0.00898	0.834004	translation initiation factor IF-2
LOC105375217	0.000346	0.833804	uncharacterized LOC105375217
IRAG1-AS1	0.00476	0.833657	IRAG1 antisense RNA 1
C21orf62	0.00561	0.832865	chromosome 21 open reading frame 62
RIDA	6.27e-05	0.832467	reactive intermediate imine deaminase A homolog
MTFR2	0.00635	0.832464	mitochondrial fission regulator 2
BTN2A3P	0.0302	0.832447	butyrophilin subfamily 2 member A3, pseudogene
LOC107986024	0.00384	0.832142
VSIR	0.00106	0.831559	V-set immunoregulatory receptor
TNS1	0.00787	0.830656	tensin 1
MEF2B	0.0282	0.830627	myocyte enhancer factor 2B
ARRDC3	3.49e-06	0.830453	arrestin domain containing 3
BMPR1B	0.00409	0.829707	bone morphogenetic protein receptor type 1B
LOC105372031	0.00792	0.829372	uncharacterized LOC105372031
LINC00486	0.0286	0.829327	long intergenic non-protein coding RNA 486
RHOC	3.61e-05	0.828563	ras homolog family member C
LOC105377202	0.0011	0.828431	uncharacterized LOC105377202
LINC01088	0.0388	0.828306	long intergenic non-protein coding RNA 1088
LOC101928554	0.00864	0.828071	uncharacterized LOC101928554
SNORD97	0.00562	0.827961	small nucleolar RNA, C/D box 97
SHMT1	0.00057	0.827796	serine hydroxymethyltransferase 1
TSC22D4	0.00364	0.82775	TSC22 domain family member 4
PXN	0.000789	0.827408	paxillin
S100B	0.0066	0.826685	S100 calcium binding protein B
LOC105370821	0.0121	0.826591	uncharacterized LOC105370821
MYD88	0.000794	0.826099	MYD88 innate immune signal transduction adaptor
LOC105371970	0.00023	0.826075	uncharacterized LOC105371970
IKBKE	0.014	0.824777	inhibitor of nuclear factor kappa B kinase subunit epsilon
LINC02901	0.00384	0.824327	long intergenic non-protein coding RNA 2901
SAMD4A-AS1	0.00774	0.824286	SAMD4A antisense RNA 1
PXDC1	0.00455	0.824196	PX domain containing 1
LINC00161	0.0444	0.824146	long intergenic non-protein coding RNA 161
LOC105371981	0.0236	0.823897	uncharacterized LOC105371981
INHBB	0.00029	0.823161	inhibin subunit beta B
NRM	0.00258	0.822698	nurim
FLVCR2	0.00677	0.822607	FLVCR heme transporter 2
ARHGAP30	0.0146	0.822542	Rho GTPase activating protein 30
CHODL	0.012	0.822073	chondrolectin
LOC105370576	0.0473	0.821617	uncharacterized LOC105370576
UBE2Q2P13	0.0317	0.82124	UBE2Q2 pseudogene 13
MS4A4A	0.0472	0.820519	membrane spanning 4-domains A4A
CYP2A6	0.000442	0.819391	cytochrome P450 family 2 subfamily A member 6
RNVU1-18	0.0303	0.819368	RNA, variant U1 small nuclear 18
CCDC150	0.0206	0.818832	coiled-coil domain containing 150
AHI1-DT	0.000419	0.817958	AHI1 divergent transcript
TMEM165	0.000803	0.817236	transmembrane protein 165
PPP1R42	0.0217	0.817205	protein phosphatase 1 regulatory subunit 42
DDX60L	0.00139	0.816675	DExD/H-box 60 like
BMF	0.00465	0.816639	Bcl2 modifying factor
LOC105376442	0.0247	0.816623	uncharacterized LOC105376442
GABRG1	0.00737	0.816578	gamma-aminobutyric acid type A receptor subunit gamma1
RGS16	0.0283	0.816242	regulator of G protein signaling 16
KBTBD11-AS1	0.0015	0.816034	KBTBD11 antisense RNA 1
LOC101927603	0.0177	0.815719	uncharacterized LOC101927603
ANKRD17-DT	0.000339	0.815592	ANKRD17 divergent transcript
MYO1E	0.0179	0.815457	myosin IE
SEMA4B	0.000358	0.814996	semaphorin 4B
LOC102723331	0.000789	0.814782	uncharacterized LOC102723331
LOC105378862	0.000147	0.814667	replaced by ID 729970
EMX2	0.00293	0.814128	empty spiracles homeobox 2
MDFI	0.0382	0.813743	MyoD family inhibitor
LOC101928156	0.00574	0.813669	uncharacterized LOC101928156
PLEKHG2	0.00514	0.813648	pleckstrin homology and RhoGEF domain containing G2
LOC107987276	0.00293	0.813288
TP73	0.0128	0.813144	tumor protein p73
PRR5L	0.0315	0.81262	proline rich 5 like
LOC107986649	0.0198	0.812381
LOC105376231	0.0151	0.812371	uncharacterized LOC105376231
CDC14C	0.00145	0.811954	cell division cycle 14C
C5orf34-AS1	0.00231	0.811938	C5orf34 antisense RNA 1
HLA-A	0.000135	0.81177	major histocompatibility complex, class I, A
RANBP3L	0.0135	0.811558	RAN binding protein 3 like
MATN2	0.0154	0.811481	matrilin 2
HSPG2	0.00904	0.81143	heparan sulfate proteoglycan 2
STEAP3	0.00777	0.811408	STEAP3 metalloreductase
ZNF217	0.000117	0.811363	zinc finger protein 217
CREB3L2-AS1	0.0455	0.811023	CREB3L2 antisense RNA 1
TTC38	0.00238	0.810664	tetratricopeptide repeat domain 38
MOGAT1	0.0203	0.810526	monoacylglycerol O-acyltransferase 1
ALDOB	0.001	0.810423	aldolase, fructose-bisphosphate B
CAPS	0.00625	0.810374	calcyphosine
PPP1R36	0.00668	0.810199	protein phosphatase 1 regulatory subunit 36
CAPN9	0.0288	0.809957	calpain 9
SAMD9L	0.00248	0.8098	sterile alpha motif domain containing 9 like
RNA5-8SN2	0.016	0.809722	RNA, 5.8S ribosomal N2
LOC105370443	0.00326	0.809549
ABCA2	0.0325	0.809346	ATP binding cassette subfamily A member 2
SRP14-DT	0.00256	0.808577	SRP14 divergent transcript
RAB34	0.000549	0.808346	RAB34, member RAS oncogene family
HLA-C	0.00108	0.808159	major histocompatibility complex, class I, C
NTM-AS1	0.0209	0.808098	NTM antisense RNA 1
LOC107985184	0.0118	0.807632	uncharacterized LOC107985184
SUMO4	0.00934	0.80688	small ubiquitin like modifier 4
TMEM154	0.00664	0.806819	transmembrane protein 154
ALPK1	0.0109	0.806804	alpha kinase 1
SYTL3	0.000477	0.80662	synaptotagmin like 3
LRRC1	0.00473	0.806584	leucine rich repeat containing 1
LOC100128079	0.0138	0.805723	uncharacterized LOC100128079
PPP4R1L	0.000985	0.805339	protein phosphatase 4 regulatory subunit 1 like (pseudogene)
B4GALT1	0.000374	0.805333	beta-1,4-galactosyltransferase 1
PSG8	0.00961	0.804912	pregnancy specific beta-1-glycoprotein 8
HEPACAM	0.000458	0.804402	hepatic and glial cell adhesion molecule
LEAP2	0.00487	0.804395	liver enriched antimicrobial peptide 2
SH3PXD2A-AS1	0.026	0.804292	SH3PXD2A antisense RNA 1
LOC105378833	0.000905	0.803467	uncharacterized LOC105378833
SLC52A3	0.0115	0.802948	solute carrier family 52 member 3
LOC107984200	0.00672	0.802584	uncharacterized LOC107984200
CFAP53	0.00612	0.802162	cilia and flagella associated protein 53
CD9	0.0149	0.802077	CD9 molecule
LOC105376244	0.0206	0.801833	uncharacterized LOC105376244
SMOC1	0.000127	0.801739	SPARC related modular calcium binding 1
PDE6B-AS1	0.0233	0.801687	PDE6B antisense RNA 1
PLIN1	0.00381	0.801438	perilipin 1
GPNMB	0.0296	0.801413	glycoprotein nmb
GPAT2	0.00243	0.80112	glycerol-3-phosphate acyltransferase 2, mitochondrial
CYTH4	0.0318	0.800979	cytohesin 4
RNU1-4	0.019	0.800954	RNA, U1 small nuclear 4
CLCN1	0.0295	0.800849	chloride voltage-gated channel 1
STON1	0.00128	0.800451	stonin 1
FREM2	0.015	0.799739	FRAS1 related extracellular matrix 2
CSRNP1	0.00961	0.799693	cysteine and serine rich nuclear protein 1
OTUD7B	0.00235	0.799289	OTU deubiquitinase 7B
TLR2	0.000896	0.799263	toll like receptor 2
SELP	0.0118	0.798903	selectin P
CENPB	0.00619	0.798125	centromere protein B
CSF3R	0.0158	0.798003	colony stimulating factor 3 receptor
GJA5	0.0377	0.797999	gap junction protein alpha 5
MINCR	0.00039	0.797879	MYC-induced long non-coding RNA
RNF217-AS1	3.9e-05	0.79755	RNF217 antisense RNA 1 (head to head)
ARR3	0.0015	0.797149	arrestin 3
CTAGE6	0.033	0.796334	CTAGE family member 6
MAFF	0.00967	0.795788	MAF bZIP transcription factor F
LOC105377320	0.0146	0.795411	uncharacterized LOC105377320
APOBR	0.0373	0.795244	apolipoprotein B receptor
LOC101928191	0.00313	0.794996	uncharacterized LOC101928191
B2M	0.00011	0.794697	beta-2-microglobulin
HVCN1	0.000555	0.794629	hydrogen voltage gated channel 1
PRKCA-AS1	0.000541	0.794446	PRKCA antisense RNA 1
SCARNA6	0.00293	0.794409	small Cajal body-specific RNA 6
LOC105371901	0.0346	0.794289	uncharacterized LOC105371901
LINC00391	0.00344	0.793593	long intergenic non-protein coding RNA 391
ITGB8-AS1	0.0045	0.793518	ITGB8 antisense RNA 1
MEP1B	0.00141	0.793403	meprin A subunit beta
LOC101927692	0.00109	0.792923	uncharacterized LOC101927692
FOXO1	0.000345	0.792242	forkhead box O1
LINC01561	0.0153	0.792234	long intergenic non-protein coding RNA 1561
NFKBIA	0.000477	0.79188	NFKB inhibitor alpha
LOC105369914	0.0378	0.79187	uncharacterized LOC105369914
SDS	0.00686	0.791829	serine dehydratase
LOC102724527	0.0066	0.791682	uncharacterized LOC102724527
CFH	0.0258	0.791512	complement factor H
DLL1	0.00563	0.79128	delta like canonical Notch ligand 1
LOC100506274	0.0073	0.791028	uncharacterized LOC100506274
TMTC4	0.00928	0.790891	transmembrane O-mannosyltransferase targeting cadherins 4
PDCD1LG2	0.00895	0.790791	programmed cell death 1 ligand 2
MSN	0.000813	0.790277	moesin
HOGA1	0.0031	0.790258	4-hydroxy-2-oxoglutarate aldolase 1
STK33	0.00158	0.789984	serine/threonine kinase 33
LOC107985780	0.000775	0.78988
LTA	0.0144	0.78965	lymphotoxin alpha
HIPK2	0.0205	0.789459	homeodomain interacting protein kinase 2
LOC105373041	0.00479	0.788458	uncharacterized LOC105373041
LOC107986676	0.00383	0.788037	uncharacterized LOC107986676
FAM89A	0.00074	0.787695	family with sequence similarity 89 member A
FGF11	0.0146	0.787562	fibroblast growth factor 11
LOC107987124	0.00975	0.7871
LOC107984886	0.0198	0.786772	uncharacterized LOC107984886
APOC1	0.0126	0.786185	apolipoprotein C1
LOC105370500	0.00428	0.786071	uncharacterized LOC105370500
LOC105378552	0.0121	0.786011	uncharacterized LOC105378552
CLMN	0.0202	0.785904	calmin
PXDN	0.00437	0.785828	peroxidasin
ZNF705EP	0.0189	0.785671	zinc finger protein 705E, pseudogene
PYGL	0.00324	0.785605	glycogen phosphorylase L
LOC105375260	0.00235	0.785291
IQGAP1	0.00505	0.785004	IQ motif containing GTPase activating protein 1
CRB2	0.012	0.783975	crumbs cell polarity complex component 2
NXF5	0.0105	0.783934	nuclear RNA export factor 5
ANXA9	0.0116	0.78358	annexin A9
WASF2	0.00189	0.78342	WASP family member 2
PLEKHG4	0.0441	0.783241	pleckstrin homology and RhoGEF domain containing G4
SREBF1	0.0169	0.783222	sterol regulatory element binding transcription factor 1
ADGRE5	0.0188	0.782774	adhesion G protein-coupled receptor E5
ARHGAP15-AS1	0.00252	0.782689	ARHGAP15 antisense RNA 1
ZNF367	0.000884	0.782442	zinc finger protein 367
APOA1-AS	0.0182	0.782309	APOA1 antisense RNA
CLEC4A	3.16e-05	0.782246	C-type lectin domain family 4 member A
LOC105370463	0.0134	0.781965	uncharacterized LOC105370463
MIR4709	0.0031	0.781727	microRNA 4709
LOC105375322	0.0195	0.781715	uncharacterized LOC105375322
GUSBP15	0.00921	0.78131	GUSB pseudogene 15
ARHGEF2-AS2	0.0249	0.78127	ARHGEF2 antisense RNA 2
ABCC3	0.013	0.780909	ATP binding cassette subfamily C member 3
NOS3	0.0101	0.780888	nitric oxide synthase 3
LOC105375470	0.0385	0.780799	uncharacterized LOC105375470
CNNM3-DT	0.00541	0.779587	CNNM3 divergent transcript
RRM2	0.0193	0.779215	ribonucleotide reductase regulatory subunit M2
LOC105374925	0.00177	0.779002	uncharacterized LOC105374925
SEPTIN4-AS1	0.0245	0.778916	SEPTIN4 antisense RNA 1
APOC2	0.0244	0.778819	apolipoprotein C2
MIR647	0.0382	0.778665	microRNA 647
CTSS	0.00328	0.778625	cathepsin S
HIF1A-AS3	0.0105	0.778482	HIF1A antisense RNA 3
SLC7A2	0.0182	0.778472	solute carrier family 7 member 2
FGF1	0.00997	0.77818	fibroblast growth factor 1
LOC100287329	0.00406	0.77769	uncharacterized LOC100287329
IL5	0.000754	0.777615	interleukin 5
LOC107985406	0.0086	0.77742	uncharacterized LOC107985406
SLC28A2	0.045	0.777384	solute carrier family 28 member 2
LY96	0.00394	0.777223	lymphocyte antigen 96
SH2D4A	0.000261	0.776961	SH2 domain containing 4A
LOC105379420	0.0146	0.776907	uncharacterized LOC105379420
LOC107986194	0.00737	0.776474	replaced by ID 121009650
GRHL3	0.0456	0.776434	grainyhead like transcription factor 3
ITPKC	0.00367	0.776343	inositol-trisphosphate 3-kinase C
SP110	0.00517	0.776309	SP110 nuclear body protein
FAM114A1	0.00502	0.776284	family with sequence similarity 114 member A1
LOC105369706	0.00996	0.775768
SP7	0.00784	0.775611	Sp7 transcription factor
PBXIP1	6.13e-05	0.77553	PBX homeobox interacting protein 1
SERTAD3	0.00569	0.775413	SERTA domain containing 3
ATP6V1B1	0.0284	0.774759	ATPase H+ transporting V1 subunit B1
LOC105369873	0.00189	0.774752	uncharacterized LOC105369873
LOC107985871	0.0444	0.774464	uncharacterized LOC107985871
LGALS3BP	0.0126	0.774398	galectin 3 binding protein
PDE6C	0.000463	0.774325	phosphodiesterase 6C
SLC9A9-AS1	0.00971	0.774106	SLC9A9 antisense RNA 1
PSTPIP2	0.0091	0.774101	proline-serine-threonine phosphatase interacting protein 2
LOC112268133	0.00536	0.773957	uncharacterized LOC112268133
LOC107985362	0.0283	0.773698	uncharacterized LOC107985362
GRAMD2B	0.00136	0.773589	GRAM domain containing 2B
LOC105377148	0.0098	0.773213	replaced by ID 8801
AGER	0.00514	0.772584	advanced glycosylation end-product specific receptor
LOC105376171	0.00721	0.772318
HMGB2	9.13e-05	0.77229	high mobility group box 2
NUDT6	0.000522	0.772171	nudix hydrolase 6
LDLRAD2	0.0216	0.771665	low density lipoprotein receptor class A domain containing 2
GBP6	0.0167	0.771442	guanylate binding protein family member 6
LOC105379199	0.00596	0.771365	uncharacterized LOC105379199
KCTD11	0.000858	0.77126	potassium channel tetramerization domain containing 11
TICRR	0.00127	0.7712	TOPBP1 interacting checkpoint and replication regulator
BBOX1	0.0116	0.771112	gamma-butyrobetaine hydroxylase 1
APOC4-APOC2	0.0195	0.77108	APOC4-APOC2 readthrough (NMD candidate)
LOC105378374	0.0236	0.770927
GNG5	2.83e-05	0.770852	G protein subunit gamma 5
MATN1	0.036	0.770833	matrilin 1
SNORD50B	0.00029	0.77057	small nucleolar RNA, C/D box 50B
ARHGAP11B	0.0175	0.77052	Rho GTPase activating protein 11B
EIF4EBP1	0.0142	0.770424	eukaryotic translation initiation factor 4E binding protein 1
GUCA1B	0.00563	0.770056	guanylate cyclase activator 1B
THBD	0.0159	0.769509	thrombomodulin
RPS19	0.00136	0.769281	ribosomal protein S19
LOC105371870	0.000499	0.768966	uncharacterized LOC105371870
TPH1	0.00461	0.768587	tryptophan hydroxylase 1
PON2	0.000442	0.768568	paraoxonase 2
LOC105369329	0.00715	0.768519	uncharacterized LOC105369329
FAM83F	0.00614	0.768356	family with sequence similarity 83 member F
HEPN1	0.000772	0.768029	hepatocellular carcinoma, down-regulated 1
GALNT6	0.0481	0.767906	polypeptide N-acetylgalactosaminyltransferase 6
LOC105372511	0.0291	0.767807	uncharacterized LOC105372511
ARHGAP15	0.00766	0.767707	Rho GTPase activating protein 15
RNU1-2	0.0227	0.767204	RNA, U1 small nuclear 2
RNA45SN1	0.0361	0.767055	RNA, 45S pre-ribosomal N1
SLA	0.0133	0.767021	Src like adaptor
LOC101929452	0.00341	0.766451	uncharacterized LOC101929452
SLC34A3	0.0218	0.766294	solute carrier family 34 member 3
LOC107985627	0.0185	0.766257	replaced by ID 123464508
PLD2	0.00346	0.766136	phospholipase D2
RTKN	0.0304	0.765999	rhotekin
C1QTNF5	0.0128	0.76596	C1q and TNF related 5
MFRP	0.0128	0.76596	membrane frizzled-related protein
ECHDC3	0.0283	0.76558	enoyl-CoA hydratase domain containing 3
PLOD2	0.00103	0.765548	procollagen-lysine,2-oxoglutarate 5-dioxygenase 2
LOC105378281	0.000499	0.7651	uncharacterized LOC105378281
ZNF426-DT	0.000194	0.764829	ZNF426 divergent transcript
RELT	0.0193	0.764673	RELT TNF receptor
NOL3	0.00649	0.764144	nucleolar protein 3
PTPN22	0.00259	0.76413	protein tyrosine phosphatase non-receptor type 22
PREX1	0.0129	0.763918	phosphatidylinositol-3,4,5-trisphosphate dependent Rac exchange factor 1
CSPG4	0.00307	0.76281	chondroitin sulfate proteoglycan 4
LRRC70	0.00112	0.762093	leucine rich repeat containing 70
PIWIL2	0.00285	0.761668	piwi like RNA-mediated gene silencing 2
UBALD2	0.00378	0.76166	UBA like domain containing 2
SOD3	0.0126	0.761571	superoxide dismutase 3
ITGB8	3.63e-05	0.761339	integrin subunit beta 8
ARHGEF5	0.0152	0.760942	Rho guanine nucleotide exchange factor 5
IMPA2	3.63e-05	0.760764	inositol monophosphatase 2
GJA4	0.00677	0.760124	gap junction protein alpha 4
FOXF1	0.0281	0.760075	forkhead box F1
LATS2	0.00294	0.759723	large tumor suppressor kinase 2
FXYD3	0.0119	0.759501	FXYD domain containing ion transport regulator 3
LDLR	0.0262	0.759388	low density lipoprotein receptor
BAZ1A-AS1	0.00869	0.759081	BAZ1A antisense RNA 1
GUSBP3	0.0175	0.758891	GUSB pseudogene 3
LOC105372633	0.00228	0.758878	uncharacterized LOC105372633
CCT6B	0.000127	0.758796	chaperonin containing TCP1 subunit 6B
RNA45SN5	0.0189	0.758625	RNA, 45S pre-ribosomal N5
SZRD1P1	0.0312	0.758619	SZRD1 pseudogene 1
GLI2	0.0104	0.758397	GLI family zinc finger 2
SLC1A3	0.00692	0.758341	solute carrier family 1 member 3
STOM	0.000344	0.758156	stomatin
LOC105375779	0.0116	0.757965	uncharacterized LOC105375779
ADRB2	0.00702	0.757602	adrenoceptor beta 2
TRIP6	0.000896	0.757423	thyroid hormone receptor interactor 6
CAPS2-AS1	0.00736	0.757383	CAPS2 antisense RNA 1
SIGLEC15	0.00606	0.756569	sialic acid binding Ig like lectin 15
BDH2	0.000375	0.75615	3-hydroxybutyrate dehydrogenase 2
LOC105377937	0.0244	0.756078	uncharacterized LOC105377937
TLR5	0.0222	0.755718	toll like receptor 5
LOC105372036	0.00386	0.755014	uncharacterized LOC105372036
PARP14	0.00178	0.75491	poly(ADP-ribose) polymerase family member 14
TIPARP	0.00148	0.754758	TCDD inducible poly(ADP-ribose) polymerase
STARD13-AS	0.00453	0.754546	STARD13 antisense RNA
SHB	0.0274	0.754409	SH2 domain containing adaptor protein B
TMEM176A	0.0119	0.754368	transmembrane protein 176A
PIK3AP1	0.0354	0.753862	phosphoinositide-3-kinase adaptor protein 1
ADA2	0.00674	0.753239	adenosine deaminase 2
BTG3-AS1	0.0106	0.753186	BTG3 antisense RNA 1
C9orf50	0.0138	0.753112	chromosome 9 open reading frame 50
LINC01364	0.00344	0.753051	long intergenic non-protein coding RNA 1364
TLR3	0.0125	0.752935	toll like receptor 3
HAVCR1P1	0.00426	0.752912	hepatitis A virus cellular receptor 1 pseudogene 1
SNED1-AS1	0.00518	0.752748	SNED1 antisense RNA 1
CSNKA2IP	0.0236	0.752688	casein kinase 2 subunit alpha' interacting protein
ZHX2	0.00638	0.752561	zinc fingers and homeoboxes 2
BTG2	0.0141	0.752293	BTG anti-proliferation factor 2
SLC43A3	0.00475	0.752283	solute carrier family 43 member 3
CLIC4	0.00455	0.752282	chloride intracellular channel 4
TDRD1	0.0313	0.751282	tudor domain containing 1
SNHG19	0.00055	0.750962	small nucleolar RNA host gene 19
LOC105370449	0.0236	0.750869	uncharacterized LOC105370449
LOC107987076	0.0207	0.750552
LTB4R2	0.00607	0.750548	leukotriene B4 receptor 2
SNHG12	0.00616	0.749813	small nucleolar RNA host gene 12
LOC105378841	0.00387	0.748946	uncharacterized LOC105378841
TERB1	0.0361	0.748895	telomere repeat binding bouquet formation protein 1
PLK3	0.0439	0.748876	polo like kinase 3
SMIM6	0.0213	0.748833	small integral membrane protein 6
SRPK3	0.0233	0.748704	SRSF protein kinase 3
DDO	0.000813	0.748417	D-aspartate oxidase
NIBAN1	0.00995	0.748337	niban apoptosis regulator 1
MIR23AHG	0.0353	0.748232	miR-23a/27a/24-2 cluster host gene
IGFBP7-AS1	0.00628	0.748224	IGFBP7 antisense RNA 1
VCAN-AS1	0.0332	0.747914	VCAN antisense RNA 1
AHNAK	0.00386	0.747709	AHNAK nucleoprotein
SLC8B1	0.0039	0.74739	solute carrier family 8 member B1
LOC107986925	0.0126	0.747291	uncharacterized LOC107986925
CASP7	0.00126	0.747122	caspase 7
ZNF442	1.14e-05	0.74678	zinc finger protein 442
TCF19	0.00749	0.746289	transcription factor 19
RPS10P7	0.0299	0.745377	ribosomal protein S10 pseudogene 7
NPY6R	0.00851	0.744969	neuropeptide Y receptor Y6 (pseudogene)
KRBOX1	0.000896	0.744314	KRAB box domain containing 1
ERF	0.0129	0.743623	ETS2 repressor factor
ARNT2-DT	0.0192	0.743428	ARNT2 divergent transcript
A4GALT	0.0166	0.743243	alpha 1,4-galactosyltransferase (P blood group)
TRIM47	0.016	0.7431	tripartite motif containing 47
BST1	0.00213	0.742987	bone marrow stromal cell antigen 1
CAPG	0.00208	0.74286	capping actin protein, gelsolin like
H3-3B	2.42e-05	0.742851	H3.3 histone B
FAUP4	0.00841	0.742759	FAU pseudogene 4
ADAM8	0.0394	0.742524	ADAM metallopeptidase domain 8
LOC105378419	0.00244	0.742453	uncharacterized LOC105378419
NFIA-AS1	0.0185	0.742429	NFIA antisense RNA 1
NOTCH2NLA	0.000283	0.74225	notch 2 N-terminal like A
TDRD12	0.0361	0.742059	tudor domain containing 12
TRIM22	0.00288	0.742	tripartite motif containing 22
FSTL1	0.000623	0.741747	follistatin like 1
STON2	0.00595	0.741416	stonin 2
CLEC7A	0.03	0.741346	C-type lectin domain containing 7A
CDKN2C	4.2e-05	0.741316	cyclin dependent kinase inhibitor 2C
ZCCHC24	0.0106	0.741265	zinc finger CCHC-type containing 24
NID1	0.0009	0.741183	nidogen 1
PLEKHH1	0.047	0.740989	pleckstrin homology, MyTH4 and FERM domain containing H1
GARIN2	0.00491	0.740914	golgi associated RAB2 interactor family member 2
PON3	0.0336	0.740506	paraoxonase 3
PTTG1IP	0.000242	0.740443	PTTG1 interacting protein
IFNLR1	0.00121	0.740434	interferon lambda receptor 1
LINC02373	0.0199	0.739861	long intergenic non-protein coding RNA 2373
MAP3K8	0.000291	0.739657	mitogen-activated protein kinase kinase kinase 8
LOC102723791	0.00526	0.739608	uncharacterized LOC102723791
CYP21A2	0.017	0.739445	cytochrome P450 family 21 subfamily A member 2
APLN	0.00617	0.739253	apelin
CTAGE15	0.035	0.738599	CTAGE family member 15
TTC14-DT	0.0048	0.738198	TTC14 divergent transcript
LOC105373960	0.0164	0.738183	uncharacterized LOC105373960
SYN3-AS1	0.0326	0.737925	SYN3 antisense RNA 1
LOC107985787	0.0131	0.737913	uncharacterized LOC107985787
MIR583HG	0.0292	0.737353	MIR583 host gene
HOMER3	0.0385	0.737199	homer scaffold protein 3
IKZF2	0.000487	0.737191	IKAROS family zinc finger 2
LOC105374590	0.0281	0.7371	uncharacterized LOC105374590
LOC105371732	0.0324	0.736788
AHCYL1	0.00182	0.736715	adenosylhomocysteinase like 1
NAPSA	0.00541	0.73643	napsin A aspartic peptidase
LOC101929594	0.00495	0.736382	uncharacterized LOC101929594
CYP2G1P	0.00184	0.736251	cytochrome P450 family 2 subfamily G member 1, pseudogene
ENDOU	0.00513	0.736226	endonuclease, poly(U) specific
LOC107987249	0.0197	0.736076
TNFRSF10B	0.00209	0.735927	TNF receptor superfamily member 10b
TEKT3	0.00264	0.735797	tektin 3
CMTM3	0.00183	0.735668	CKLF like MARVEL transmembrane domain containing 3
LRAT	0.0066	0.735605	lecithin retinol acyltransferase
SLC39A12	0.0212	0.735518	solute carrier family 39 member 12
GNG12	0.001	0.735283	G protein subunit gamma 12
MTMR9LP	0.0193	0.734878	myotubularin related protein 9 like, pseudogene
LOC107985407	0.0143	0.734668	uncharacterized LOC107985407
LTB4R	0.00717	0.734408	leukotriene B4 receptor
GPR199P	0.000333	0.734151	G protein-coupled receptor 199, pseudogene
LOC105372424	0.00105	0.733851	uncharacterized LOC105372424
LOC105370677	0.0201	0.73358	uncharacterized LOC105370677
LOC101928188	0.0397	0.733374	uncharacterized LOC101928188
LOC105375095	0.0179	0.732591	uncharacterized LOC105375095
LOC107985143	0.0339	0.73242
SERPINI2	0.00314	0.732387	serpin family I member 2
SLC41A3-AS1	0.0207	0.732205	SLC41A3 antisense RNA 1
OXCT2P1	0.0237	0.732083	3-oxoacid CoA-transferase 2 pseudogene 1
GBP3	0.0043	0.731993	guanylate binding protein 3
MNDA	0.0257	0.731926	myeloid cell nuclear differentiation antigen
CDKN2B-AS1	0.00285	0.731904	CDKN2B antisense RNA 1
LOC102723566	0.00369	0.731817	uncharacterized LOC102723566
LINC02097	0.00188	0.731718	long intergenic non-protein coding RNA 2097
LRRC58-DT	0.00543	0.731541	LRRC58 divergent transcript
LOC112268439	0.021	0.731448	uncharacterized LOC112268439
LOC105370103	0.0245	0.731098	uncharacterized LOC105370103
CDC14A	0.000417	0.730949	cell division cycle 14A
LINC02872	0.0191	0.730835	long intergenic non-protein coding RNA 2872
LOC100289230	3.63e-05	0.730639	uncharacterized LOC100289230
LOC105371009	0.012	0.730393	uncharacterized LOC105371009
MYL12A	3.63e-05	0.730347	myosin light chain 12A
LOC107986431	0.0355	0.730223
LOC105372507	0.00329	0.730061	uncharacterized LOC105372507
CD226	0.0166	0.729851	CD226 molecule
CAHM	0.0266	0.729823	colon adenocarcinoma hypermethylated
SNORA32	0.0268	0.729695	small nucleolar RNA, H/ACA box 32
FAM20C	0.0235	0.729516	FAM20C golgi associated secretory pathway kinase
SEPTIN10	0.00605	0.729496	septin 10
LOC101927971	0.0495	0.729392	uncharacterized LOC101927971
LITAF	0.0212	0.729245	lipopolysaccharide induced TNF factor
C19orf18	0.00901	0.729127	chromosome 19 open reading frame 18
CCDC38	0.0152	0.728989	coiled-coil domain containing 38
ENOSF1	0.033	0.728974	enolase superfamily member 1
EQTN	0.0185	0.728635	equatorin
LOC102724120	0.0428	0.728457	uncharacterized LOC102724120
CGAS	0.00643	0.728241	cyclic GMP-AMP synthase
LOC102724805	0.00764	0.728085	uncharacterized LOC102724805
LOC105375500	0.0139	0.727873	uncharacterized LOC105375500
LINC02821	0.00776	0.727212	long intergenic non-protein coding RNA 2821
NXT2	0.00371	0.727204	nuclear transport factor 2 like export factor 2
SAP30-DT	0.00105	0.727181	SAP30 divergent transcript
LOC105376982	0.0325	0.726729	uncharacterized LOC105376982
RREB1	0.0015	0.726706	ras responsive element binding protein 1
APOL1	0.00289	0.726561	apolipoprotein L1
MICB-DT	0.0241	0.726525	MICB divergent transcript
RALGDS	0.0156	0.726353	ral guanine nucleotide dissociation stimulator
CLIP1-AS1	0.00327	0.726321	CLIP1 antisense RNA 1
PMP22	0.00773	0.726199	peripheral myelin protein 22
KCNMA1-AS2	0.00719	0.726159	KCNMA1 antisense RNA 2
CATSPERG	0.0142	0.726075	cation channel sperm associated auxiliary subunit gamma
ZNF812P	0.0289	0.725847	zinc finger protein 812, pseudogene
RAD51B	0.00291	0.725758	RAD51 paralog B
CARD8-AS1	0.0133	0.725364	CARD8 antisense RNA 1
GPR17	0.0166	0.724785	G protein-coupled receptor 17
COPZ2	0.00126	0.724503	COPI coat complex subunit zeta 2
SP140	0.000306	0.72417	SP140 nuclear body protein
SLC44A3	0.00732	0.723878	solute carrier family 44 member 3
NPHP3	7.63e-05	0.723861	nephrocystin 3
TGFBR3	0.00268	0.723769	transforming growth factor beta receptor 3
GBP5	0.0196	0.72353	guanylate binding protein 5
ABCA6	0.00337	0.723213	ATP binding cassette subfamily A member 6
LINC01988	0.0164	0.722878	long intergenic non-protein coding RNA 1988
DCAF4L1	0.0112	0.722874	DDB1 and CUL4 associated factor 4 like 1
PSG7	0.0346	0.722601	pregnancy specific beta-1-glycoprotein 7
LOC105371256	0.0159	0.72238	uncharacterized LOC105371256
BCYRN1	0.0164	0.722289	brain cytoplasmic RNA 1
CLEC1A	0.0247	0.72222	C-type lectin domain family 1 member A
LOC102724830	0.0274	0.722077	uncharacterized LOC102724830
RPGR	0.000247	0.721788	retinitis pigmentosa GTPase regulator
ZBTB20-AS1	0.00282	0.721649	ZBTB20 antisense RNA 1
LOC107984993	0.0184	0.721608	uncharacterized LOC107984993
POU4F1	0.0409	0.721454	POU class 4 homeobox 1
MAMDC2-AS1	0.016	0.720976	MAMDC2 antisense RNA 1
GAB3	0.0313	0.720565	GRB2 associated binding protein 3
CBFB	0.000567	0.720169	core-binding factor subunit beta
LINC00174	0.0165	0.719629	long intergenic non-protein coding RNA 174
WIPF1	0.0296	0.719619	WAS/WASL interacting protein family member 1
SERPING1	0.000253	0.719352	serpin family G member 1
MYH3	0.0206	0.719306	myosin heavy chain 3
LOC101929506	0.0174	0.718957	uncharacterized LOC101929506
LOC107985888	0.00969	0.71888
ADA	0.0211	0.718806	adenosine deaminase
RPS27	4.18e-05	0.718654	ribosomal protein S27
LOC107986187	0.00632	0.718348	uncharacterized LOC107986187
GP1BA	9.61e-05	0.718171	glycoprotein Ib platelet subunit alpha
LOC105369850	0.0122	0.718155	uncharacterized LOC105369850
PSG6	0.00824	0.718138	pregnancy specific beta-1-glycoprotein 6
CYBRD1	0.00117	0.71807	cytochrome b reductase 1
LOC105378807	0.0165	0.717079	uncharacterized LOC105378807
CSRP1	0.000751	0.716936	cysteine and glycine rich protein 1
TEP1	0.00506	0.716747	telomerase associated protein 1
IRAK4	2.68e-05	0.716492	interleukin 1 receptor associated kinase 4
LOC107985203	0.00474	0.716277	uncharacterized LOC107985203
DDX60	0.00291	0.716205	DExD/H-box helicase 60
MIR6852	0.0102	0.715883	microRNA 6852
LINC01793	0.0247	0.715728	long intergenic non-protein coding RNA 1793
DNM3-IT1	0.00954	0.715578	DNM3 intronic transcript 1
C12orf56	0.0213	0.715407	chromosome 12 open reading frame 56
MAP4K1	0.0162	0.714627	mitogen-activated protein kinase kinase kinase kinase 1
SPATA9	2.99e-05	0.714479	spermatogenesis associated 9
NKX2-2	0.015	0.713713	NK2 homeobox 2
SSPN	0.000268	0.713667	sarcospan
DIP2C-AS1	0.0284	0.713376	DIP2C antisense RNA 1
TFPI	0.0112	0.713306	tissue factor pathway inhibitor
LONRF3	0.0001	0.713301	LON peptidase N-terminal domain and ring finger 3
HLA-B	0.00149	0.713296	major histocompatibility complex, class I, B
SNORD63	0.0302	0.713102	small nucleolar RNA, C/D box 63
ASB4	0.0143	0.713045	ankyrin repeat and SOCS box containing 4
SLC39A12-AS1	0.0377	0.712969	SLC39A12 antisense RNA 1
HMMR	0.0171	0.712589	hyaluronan mediated motility receptor
ELOVL7	0.000288	0.712335	ELOVL fatty acid elongase 7
LINC02615	0.025	0.711889	long intergenic non-protein coding RNA 2615
ANKRD65	0.0405	0.711881	ankyrin repeat domain 65
MCL1	1.02e-05	0.711865	MCL1 apoptosis regulator, BCL2 family member
TESK2	0.00466	0.711705	testis associated actin remodelling kinase 2
PSG9	0.0328	0.711569	pregnancy specific beta-1-glycoprotein 9
LOC105378819	0.0217	0.711437	uncharacterized LOC105378819
LOC107986363	0.00625	0.710843	uncharacterized LOC107986363
GUSBP14	0.0148	0.710712	GUSB pseudogene 14
ARHGAP42-AS1	0.00314	0.710529	ARHGAP42 antisense RNA 1
CABP4	0.0177	0.710515	calcium binding protein 4
DKFZp451B082	0.0182	0.710491	uncharacterized LOC401282
DTX3L	0.00946	0.710481	deltex E3 ubiquitin ligase 3L
ZNF600	0.011	0.710092	zinc finger protein 600
MPST	0.0198	0.709829	mercaptopyruvate sulfurtransferase
PRSS37	0.00721	0.709559	serine protease 37
LOC105370764	0.00456	0.70952	uncharacterized LOC105370764
LOC107987000	0.0125	0.709347	uncharacterized LOC107987000
ODAD1	0.0315	0.709126	outer dynein arm docking complex subunit 1
TENT5B	0.024	0.708983	terminal nucleotidyltransferase 5B
TRIM5	0.00104	0.708915	tripartite motif containing 5
DTHD1	0.0262	0.708697	death domain containing 1
POU5F1P5	0.00659	0.708386	POU class 5 homeobox 1 pseudogene 5
BCAR3-AS1	0.00798	0.708378	BCAR3 antisense RNA 1
PSG10P	0.00574	0.708317	pregnancy specific beta-1-glycoprotein 10, pseudogene
HSD17B7P2	0.0073	0.708152	hydroxysteroid 17-beta dehydrogenase 7 pseudogene 2
TMEM144	0.0435	0.708116	transmembrane protein 144
SLC4A2	0.0412	0.707735	solute carrier family 4 member 2
RPS16P5	0.0322	0.707697	ribosomal protein S16 pseudogene 5
NOTCH2NLB	0.00117	0.706554	notch 2 N-terminal like B
LINC00467	0.00996	0.706506	long intergenic non-protein coding RNA 467
ARSD-AS1	0.00188	0.706408	ARSD antisense RNA 1
ERBB2	0.00441	0.70617	erb-b2 receptor tyrosine kinase 2
LOC107986343	0.0314	0.706144	uncharacterized LOC107986343
CMAHP	0.00319	0.705804	cytidine monophospho-N-acetylneuraminic acid hydroxylase, pseudogene
LOC105378673	0.0332	0.705692	uncharacterized LOC105378673
CDH26	0.00474	0.705456	cadherin 26
TRIM38	0.00715	0.705437	tripartite motif containing 38
BARD1	0.00241	0.705043	BRCA1 associated RING domain 1
BLID	0.0279	0.70491	BH3-like motif containing, cell death inducer
CCN5	0.00255	0.7049	cellular communication network factor 5
PLCD1	0.00089	0.704702	phospholipase C delta 1
PARP10	0.013	0.704668	poly(ADP-ribose) polymerase family member 10
ARHGEF26	0.00165	0.704651	Rho guanine nucleotide exchange factor 26
LOC107987074	0.0276	0.704633
FKBP10	0.00102	0.7044	FKBP prolyl isomerase 10
PCOLCE-AS1	0.00793	0.704231	PCOLCE antisense RNA 1
LOC105372614	0.0118	0.704153	uncharacterized LOC105372614
LINC01473	0.00272	0.704037	long intergenic non-protein coding RNA 1473
HLA-F	0.00184	0.703866	major histocompatibility complex, class I, F
CD53	0.0119	0.703295	CD53 molecule
LCT	0.0386	0.702504	lactase
LOC107984496	0.0464	0.70225
LOC105373760	0.0128	0.701932	uncharacterized LOC105373760
ABCD4	0.00413	0.701886	ATP binding cassette subfamily D member 4
ENPEP	0.0049	0.701779	glutamyl aminopeptidase
CEACAM1	0.00684	0.701561	CEA cell adhesion molecule 1
LOC107985783	0.000752	0.700991
LOC107984774	0.0391	0.700047
ST7-OT4	0.00324	0.700044	ST7 overlapping transcript 4
ATP10B	0.0165	0.700033	ATPase phospholipid transporting 10B (putative)
LOC105369363	0.0298	0.70003	uncharacterized LOC105369363
OXCT2	0.0196	0.699942	3-oxoacid CoA-transferase 2
SOX8	0.0412	0.6996	SRY-box transcription factor 8
LOC105378214	0.0129	0.699287	uncharacterized LOC105378214
LOC100507006	0.0251	0.699182	uncharacterized LOC100507006
SINHCAF	0.00343	0.698719	SIN3-HDAC complex associated factor
ZNF107	1.29e-05	0.698507	zinc finger protein 107
NMI	0.00814	0.698296	N-myc and STAT interactor
NUTM2F	0.0237	0.698275	NUT family member 2F
TP53I13	0.0203	0.69819	tumor protein p53 inducible protein 13
SCARNA28	0.00996	0.69796	small Cajal body-specific RNA 28
APOD	0.00815	0.697605	apolipoprotein D
ULK4P2	0.014	0.697316	ULK4 pseudogene 2
CSKMT	0.0178	0.696551	citrate synthase lysine methyltransferase
PLAAT3	0.0242	0.696501	phospholipase A and acyltransferase 3
GRAP	0.0368	0.696098	GRB2 related adaptor protein
LOC105373184	0.0479	0.695978
LOC105377016	0.0236	0.695833	uncharacterized LOC105377016
SPATA1	0.0022	0.695614	spermatogenesis associated 1
ICAM2	0.016	0.695316	intercellular adhesion molecule 2
LOC101926964	0.0211	0.695179	uncharacterized LOC101926964
LMNA	0.00818	0.694944	lamin A/C
MIR3609	0.00601	0.694338	microRNA 3609
DNHD1	0.00346	0.694263	dynein heavy chain domain 1
ARHGEF10	0.0155	0.693904	Rho guanine nucleotide exchange factor 10
LINC01159	0.00089	0.693383	long intergenic non-protein coding RNA 1159
STARD9	0.00585	0.692967	StAR related lipid transfer domain containing 9
TRAF4	0.0103	0.692894	TNF receptor associated factor 4
NHERF1	0.00949	0.692689	NHERF family PDZ scaffold protein 1
TEX22	0.0466	0.69228	testis expressed 22
MTMR11	0.00531	0.692179	myotubularin related protein 11
NPIPB6	0.00413	0.691368	nuclear pore complex interacting protein family member B6
KCNJ2-AS1	0.0191	0.691205	KCNJ2 antisense RNA 1
CTBS	2.83e-05	0.691153	chitobiase
QKI	0.00191	0.689859	QKI, KH domain containing RNA binding
GPR82	0.00571	0.689076	G protein-coupled receptor 82
ENTPD2	0.00469	0.688844	ectonucleoside triphosphate diphosphohydrolase 2
ZNF788P	0.000202	0.688843	zinc finger family member 788, pseudogene
PEX11G	0.00907	0.688719	peroxisomal biogenesis factor 11 gamma
ZBTB7B	0.0233	0.688496	zinc finger and BTB domain containing 7B
MIR570HG	0.00518	0.68843	MIR570 host gene
LOC107985134	0.0198	0.688097	uncharacterized LOC107985134
LOC105374953	0.00914	0.688087	uncharacterized LOC105374953
LOC105375356	0.0117	0.688031
SMOX	0.000996	0.687592	spermine oxidase
CFAP300	0.02	0.687441	cilia and flagella associated protein 300
MIR17HG	0.022	0.687045	miR-17-92a-1 cluster host gene
LAMA1	0.0101	0.686941	laminin subunit alpha 1
SLC9C2	0.0257	0.686733	solute carrier family 9 member C2 (putative)
LOC105378539	0.0183	0.686643
NDE1	0.0403	0.686628	nudE neurodevelopment protein 1
SLC18B1	0.000122	0.686377	solute carrier family 18 member B1
LOC101927855	0.0245	0.686102	uncharacterized LOC101927855
LOC102723406	0.0287	0.686099	uncharacterized LOC102723406
PLEKHB1	0.0137	0.685952	pleckstrin homology domain containing B1
PSTPIP1	0.00932	0.685853	proline-serine-threonine phosphatase interacting protein 1
COL4A2-AS1	0.0163	0.685613	COL4A2 antisense RNA 1
ECT2L	0.00302	0.685455	epithelial cell transforming 2 like
EPHA1-AS1	0.0255	0.685438	EPHA1 antisense RNA 1
LOC105372501	0.0073	0.685021	uncharacterized LOC105372501
GUCY2C	0.00393	0.684613	guanylate cyclase 2C
ZC3H12A-DT	0.0281	0.684581	ZC3H12A divergent transcript
PDE8A	0.0138	0.68438	phosphodiesterase 8A
LOC107984713	0.00792	0.683804	uncharacterized LOC107984713
RNA45SN2	0.0396	0.683574	RNA, 45S pre-ribosomal N2
PROX1-AS1	0.021	0.683562	PROX1 antisense RNA 1
S100A13	4.89e-05	0.683166	S100 calcium binding protein A13
MIR6717	0.000663	0.682592	microRNA 6717
TCF7	0.00138	0.68259	transcription factor 7
H1-2	0.000156	0.68247	H1.2 linker histone, cluster member
MAN2A1	0.00746	0.682449	mannosidase alpha class 2A member 1
NUDT16-DT	0.00136	0.682387	NUDT16 divergent transcript
CNTF	0.00116	0.682339	ciliary neurotrophic factor
ITGA6-AS1	0.0236	0.682318	ITGA6 antisense RNA 1
WEE2	0.0174	0.682135	WEE2 oocyte meiosis inhibiting kinase
LOC105372513	0.0219	0.681975
GLIPR2	0.0306	0.681787	GLI pathogenesis related 2
GGT5	0.00966	0.681707	gamma-glutamyltransferase 5
WNK4	0.015	0.681688	WNK lysine deficient protein kinase 4
PIK3IP1	0.000423	0.681483	phosphoinositide-3-kinase interacting protein 1
MYOT	0.000577	0.681432	myotilin
MIR548V	0.0373	0.681291	microRNA 548v
LINC00222	0.0225	0.681239	long intergenic non-protein coding RNA 222
LINC01461	0.00295	0.681066	long intergenic non-protein coding RNA 1461
GTF2IP7	0.0469	0.680911	general transcription factor IIi pseudogene 7
LOC107987374	0.0308	0.680677	replaced by ID 100133545
IL13RA1	0.00839	0.680436	interleukin 13 receptor subunit alpha 1
PARP4	0.0062	0.680285	poly(ADP-ribose) polymerase family member 4
GPR146	0.00216	0.680238	G protein-coupled receptor 146
LOC105374090	0.0134	0.680199	uncharacterized LOC105374090
LOC105369509	0.0063	0.680118	uncharacterized LOC105369509
RMRP	0.0225	0.679739	RNA component of mitochondrial RNA processing endoribonuclease
GIPC2	0.0126	0.679697	GIPC PDZ domain containing family member 2
LOC105375655	0.000376	0.679496	uncharacterized LOC105375655
NOD1	0.00212	0.679363	nucleotide binding oligomerization domain containing 1
ASPRV1	0.00824	0.67913	aspartic peptidase retroviral like 1
LOC105375721	0.0258	0.679039	uncharacterized LOC105375721
TTLL9	0.0107	0.678945	tubulin tyrosine ligase like 9
MINDY1	0.025	0.678733	MINDY lysine 48 deubiquitinase 1
LOC105374167	0.0315	0.678603	uncharacterized LOC105374167
SNORA12	0.0209	0.678379	small nucleolar RNA, H/ACA box 12
TES	0.0212	0.678288	testin LIM domain protein
LOC107985404	0.0188	0.67825	uncharacterized LOC107985404
UVSSA	0.00974	0.677944	UV stimulated scaffold protein A
CCNB2	0.0351	0.677925	cyclin B2
KANSL1L-AS1	0.00209	0.677831	KANSL1L antisense RNA 1
RIN2	0.00126	0.677716	Ras and Rab interactor 2
LOC105371466	0.0229	0.677628	uncharacterized LOC105371466
LOC105377481	0.0162	0.67757	uncharacterized LOC105377481
TRIM73	0.0293	0.677544	tripartite motif containing 73
CACNA1C-IT1	0.0357	0.677432	CACNA1C intronic transcript 1
REST	0.00155	0.677241	RE1 silencing transcription factor
LOC107987112	0.0416	0.676997	uncharacterized LOC107987112
LOC107986673	0.006	0.676972	uncharacterized LOC107986673
RNA45SN3	0.0289	0.676712	RNA, 45S pre-ribosomal N3
NTN5	0.0121	0.676422	netrin 5
LOC107984313	0.00345	0.676349	uncharacterized LOC107984313
GOLGA8Q	0.011	0.676222	golgin A8 family member Q
PIP4K2A	0.0287	0.675898	phosphatidylinositol-5-phosphate 4-kinase type 2 alpha
RPS12	0.000652	0.67564	ribosomal protein S12
LOC107984390	0.0071	0.675607	uncharacterized LOC107984390
RPLP1	0.000766	0.675334	ribosomal protein lateral stalk subunit P1
SLC2A1	0.00471	0.675246	solute carrier family 2 member 1
VIM	0.00832	0.674698	vimentin
LINC03065	0.00425	0.674559	long intergenic non-protein coding RNA 3065
LOC105369801	0.0219	0.67453	uncharacterized LOC105369801
LOC112268224	0.047	0.674397
IGDCC4	0.0107	0.674334	immunoglobulin superfamily DCC subclass member 4
ANKRD23	0.00869	0.674261	ankyrin repeat domain 23
HAUS4	0.00138	0.674245	HAUS augmin like complex subunit 4
SNORD115-36	0.0266	0.674052	small nucleolar RNA, C/D box 115-36
TOMM20L-DT	0.00671	0.674001	TOMM20L divergent transcript
PALLD	0.000708	0.673745	palladin, cytoskeletal associated protein
RNF212B	0.00203	0.673573	ring finger protein 212B
PLPP4	0.0134	0.673299	phospholipid phosphatase 4
FAM181B	0.000747	0.673021	family with sequence similarity 181 member B
SOX5-AS1	0.0443	0.672834	SOX5 antisense RNA 1
MAP7	0.0122	0.672766	microtubule associated protein 7
LOC107984494	0.0331	0.672676
GUSBP16	0.0143	0.672018	GUSB pseudogene 16
ADCY10P1	0.0152	0.671964	ADCY10 pseudogene 1
ARHGAP8	0.00961	0.671919	Rho GTPase activating protein 8
KANK1	0.00231	0.671629	KN motif and ankyrin repeat domains 1
EGFLAM	0.0313	0.671392	EGF like, fibronectin type III and laminin G domains
LOC105371864	0.0206	0.670988	uncharacterized LOC105371864
C11orf91	0.00288	0.670614	chromosome 11 open reading frame 91
LOC105377299	0.0239	0.670602	uncharacterized LOC105377299
BMS1P21	0.0104	0.670596	BMS1 pseudogene 21
DDIT4	0.0147	0.670558	DNA damage inducible transcript 4
ACTG1P17	0.0201	0.670462	actin gamma 1 pseudogene 17
OR13C5	0.0243	0.670249	olfactory receptor family 13 subfamily C member 5
LOC105376163	0.0148	0.670191	uncharacterized LOC105376163
MERTK	0.00337	0.670068	MER proto-oncogene, tyrosine kinase
LOC101927560	0.0315	0.670068	uncharacterized LOC101927560
LOC107986841	0.0194	0.670047	uncharacterized LOC107986841
BIK	0.00823	0.669427	BCL2 interacting killer
IFI44	0.0173	0.669045	interferon induced protein 44
MAP4K4	0.0318	0.668898	mitogen-activated protein kinase kinase kinase kinase 4
C2	0.00746	0.668784	complement C2
VCAN	0.0044	0.668683	versican
ZNF300P1	0.0241	0.668265	zinc finger protein 300 pseudogene 1
TRIOBP	0.00961	0.668217	TRIO and F-actin binding protein
PHF21B	0.00772	0.66819	PHD finger protein 21B
LOC100507053	0.0363	0.668162	uncharacterized LOC100507053
TMEM71	0.0116	0.668096	transmembrane protein 71
LOC107986712	0.0278	0.667974
GNA14	0.000778	0.667636	G protein subunit alpha 14
LOC105371871	0.00165	0.667258
ENG	0.0233	0.666801	endoglin
LOC112268165	0.0279	0.666771	uncharacterized LOC112268165
LOC107986368	0.00348	0.666741	uncharacterized LOC107986368
LOC651337	0.0205	0.666736	uncharacterized LOC651337
SNORD13E	0.0389	0.66669	small nucleolar RNA, C/D box 13E
RSPH10B2	0.00637	0.666556	radial spoke head 10 homolog B2
MMRN2	0.000592	0.666518	multimerin 2
F11R	0.00518	0.665732	F11 receptor
SNORD94	0.0232	0.665469	small nucleolar RNA, C/D box 94
TCAF2	0.0171	0.665463	TRPM8 channel associated factor 2
S100A1	0.00184	0.66542	S100 calcium binding protein A1
MSTN	0.0315	0.665224	myostatin
DOT1L	0.0342	0.665099	DOT1 like histone lysine methyltransferase
LIMD1	0.00453	0.665045	LIM domain containing 1
LOC107984749	0.00999	0.665031
BCL6B	0.0402	0.664991	BCL6B transcription repressor
FLNA	0.0102	0.664521	filamin A
PIDD1	0.0382	0.664393	p53-induced death domain protein 1
LPAR1	0.0488	0.664059	lysophosphatidic acid receptor 1
LOC105377862	0.0337	0.663927	uncharacterized LOC105377862
PARD3B	0.00547	0.663551	par-3 family cell polarity regulator beta
LOC107986650	0.0256	0.663283	uncharacterized LOC107986650
ABI3BP	0.0379	0.66303	ABI family member 3 binding protein
LOC105376631	0.0166	0.662961	uncharacterized LOC105376631
WAS	0.0279	0.662785	WASP actin nucleation promoting factor
SPATA22	0.00117	0.662775	spermatogenesis associated 22
SLC39A1	0.00238	0.661961	solute carrier family 39 member 1
EBLN2	0.00236	0.661455	endogenous Bornavirus like nucleoprotein 2
LOC102723870	0.0156	0.661451	uncharacterized LOC102723870
NUP210L	0.0242	0.661238	nucleoporin 210 like
SULT1C4	0.00724	0.661219	sulfotransferase family 1C member 4
FAM181A	0.0341	0.661153	family with sequence similarity 181 member A
NAV2-AS4	0.0257	0.660924	NAV2 antisense RNA 4
CD302	0.000399	0.660516	CD302 molecule
LOC107986010	0.0336	0.660475	uncharacterized LOC107986010
LOC105379100	0.0262	0.660167	uncharacterized LOC105379100
IFI6	0.0326	0.659718	interferon alpha inducible protein 6
LOC105377899	0.0219	0.659671	uncharacterized LOC105377899
SP100	0.0104	0.659351	SP100 nuclear antigen
LOC105377623	0.0386	0.659157	uncharacterized LOC105377623
ANO6	0.000417	0.659091	anoctamin 6
SUCLG2	0.000505	0.65898	succinate-CoA ligase GDP-forming subunit beta
MICALL2	0.0195	0.658694	MICAL like 2
LOC105376433	0.00379	0.658454	uncharacterized LOC105376433
HAVCR1	0.0332	0.658403	hepatitis A virus cellular receptor 1
TNNI3K	4.38e-06	0.658084	TNNI3 interacting kinase
VASN	0.0371	0.657967	vasorin
LOC100131395	0.012	0.657304	uncharacterized LOC100131395
TTLL6	0.037	0.657205	tubulin tyrosine ligase like 6
PLEKHO2	0.00531	0.657203	pleckstrin homology domain containing O2
ACAA2	0.000342	0.657083	acetyl-CoA acyltransferase 2
ZIC4	0.0256	0.657048	Zic family member 4
NRON	0.0269	0.656878	non-coding repressor of NFAT
CCDC159	0.0286	0.656697	coiled-coil domain containing 159
CD4	0.0321	0.65663	CD4 molecule
NFKBIZ	0.000184	0.656557	NFKB inhibitor zeta
HRCT1	0.0303	0.656258	histidine rich carboxyl terminus 1
CYP2A7	0.00411	0.656081	cytochrome P450 family 2 subfamily A member 7
ELF1	0.00293	0.65597	E74 like ETS transcription factor 1
C21orf62-AS1	0.0318	0.655807	C21orf62 antisense RNA 1
CDKN2A	0.0326	0.655698	cyclin dependent kinase inhibitor 2A
CBR1-AS1	0.0325	0.655233	CBR1 antisense RNA 1
MOV10	0.000229	0.654731	Mov10 RISC complex RNA helicase
DDAH2	0.00148	0.654319	dimethylarginine dimethylaminohydrolase 2
CTF1	0.0168	0.653853	cardiotrophin 1
LOC105371825	0.0417	0.653846	uncharacterized LOC105371825
TLCD2	0.0288	0.653677	TLC domain containing 2
LOC105369689	0.0289	0.6536	uncharacterized LOC105369689
CD82	0.024	0.653597	CD82 molecule
IL15RA	0.00701	0.652882	interleukin 15 receptor subunit alpha
IFI35	0.00211	0.652814	interferon induced protein 35
LINC02316	0.0389	0.652743	long intergenic non-protein coding RNA 2316
LOC105371348	0.000151	0.652469	uncharacterized LOC105371348
MBNL3	0.0035	0.652082	muscleblind like splicing regulator 3
ALDH1A1	0.00688	0.651694	aldehyde dehydrogenase 1 family member A1
LOC105375530	0.0427	0.651658	uncharacterized LOC105375530
BTN2A2	0.00179	0.651548	butyrophilin subfamily 2 member A2
TEX9	0.00455	0.651103	testis expressed 9
LOC105377700	0.00223	0.651096	uncharacterized LOC105377700
LOC107984656	0.015	0.650839	replaced by ID 57161
CFLAR-AS1	0.00498	0.650683	CFLAR antisense RNA 1
SRARP	0.0466	0.650614	steroid receptor associated and regulated protein
LOC105373122	0.0241	0.65029	uncharacterized LOC105373122
LY75-CD302	0.000391	0.650214	LY75-CD302 readthrough
UACA	0.0162	0.650122	uveal autoantigen with coiled-coil domains and ankyrin repeats
PKD1L3	0.00201	0.650094	polycystin 1 like 3, transient receptor potential channel interacting
PVRIG	0.0466	0.649914	PVR related immunoglobulin domain containing
MIR1260B	0.0196	0.649517	microRNA 1260b
ABHD15	0.00479	0.649254	abhydrolase domain containing 15
ARMC12	0.0248	0.649212	armadillo repeat containing 12
MYO9B	0.0398	0.649209	myosin IXB
MAPKAPK2	0.00521	0.649204	MAPK activated protein kinase 2
RARRES2	0.0124	0.64918	retinoic acid receptor responder 2
TAS2R46	0.0143	0.648497	taste 2 receptor member 46
SNX29P2	0.00234	0.64802	sorting nexin 29 pseudogene 2
TLR4	0.0142	0.64792	toll like receptor 4
SPX	0.00749	0.647288	spexin hormone
AXL	0.00919	0.646916	AXL receptor tyrosine kinase
MSH5	0.0114	0.646712	mutS homolog 5
LOC105371085	0.0172	0.646236	uncharacterized LOC105371085
WDR49	0.00199	0.646223	WD repeat domain 49
PABPC5-AS1	0.00327	0.646221	PABPC5 antisense RNA 1
WDR5B-DT	0.00324	0.645733	WDR5B divergent transcript
LRR1	0.00346	0.645526	leucine rich repeat protein 1
BEST1	0.000229	0.645087	bestrophin 1
LIX1-AS1	0.0245	0.644861	LIX1 and RIOK2 antisense RNA 1
EFCAB13	0.003	0.644823	EF-hand calcium binding domain 13
NADSYN1	0.013	0.644362	NAD synthetase 1
ITGA1	0.00723	0.644303	integrin subunit alpha 1
LOC105375659	0.0435	0.644017	uncharacterized LOC105375659
UC.134	0.0487	0.644012	long non-coding RNA uc.134
LOC107984113	0.0483	0.643729	uncharacterized LOC107984113
PLS3-AS1	0.0331	0.643474	PLS3 antisense RNA 1
TLN1	0.0128	0.643354	talin 1
SYNPO2L	0.00562	0.643266	synaptopodin 2 like
LOC105375989	0.0314	0.643123	uncharacterized LOC105375989
CCNL1	9.55e-05	0.642519	cyclin L1
LOC105369194	0.000343	0.642405	uncharacterized LOC105369194
BAIAP2L1	0.0118	0.642369	BAR/IMD domain containing adaptor protein 2 like 1
P4HA1	0.00461	0.642358	prolyl 4-hydroxylase subunit alpha 1
LOC105375284	0.0298	0.642142	uncharacterized LOC105375284
RASSF4	0.00111	0.642096	Ras association domain family member 4
PLEKHG1	0.000977	0.642094	pleckstrin homology and RhoGEF domain containing G1
CENPK	0.0428	0.641945	centromere protein K
SORBS3	0.00326	0.641839	sorbin and SH3 domain containing 3
C4orf19	0.0104	0.641421	chromosome 4 open reading frame 19
NPIPB8	0.0143	0.641233	nuclear pore complex interacting protein family member B8
ZIC5	0.0177	0.640862	Zic family member 5
LOC107986190	0.0311	0.640567	uncharacterized LOC107986190
FGFR2	0.0112	0.640502	fibroblast growth factor receptor 2
CDH5	0.0134	0.64044	cadherin 5
LOC101928032	0.0279	0.64012	uncharacterized LOC101928032
ANO2	0.0382	0.640109	anoctamin 2
ARHGAP17	0.00864	0.639975	Rho GTPase activating protein 17
TGFBR1	0.00558	0.639724	transforming growth factor beta receptor 1
GTF2IP13	0.0138	0.639572	general transcription factor IIi pseudogene 13
TCF7L1	0.0169	0.639437	transcription factor 7 like 1
MKRN3	0.0241	0.639433	makorin ring finger protein 3
TULP3	0.000925	0.639328	TUB like protein 3
LOC105373690	0.00624	0.638943
ST6GALNAC2	0.00766	0.638677	ST6 N-acetylgalactosaminide alpha-2,6-sialyltransferase 2
GCM2	0.0075	0.638534	glial cells missing transcription factor 2
CASZ1	0.0233	0.638413	castor zinc finger 1
ACACB	0.00563	0.638318	acetyl-CoA carboxylase beta
WWOX-AS1	0.0255	0.638308	WWOX antisense RNA 1
RASA3	0.00909	0.638279	RAS p21 protein activator 3
LOC107985977	0.011	0.637708	uncharacterized LOC107985977
C3orf86P	0.00821	0.637498	long intergenic non-protein coding RNA 694
C1QTNF1	0.0448	0.637206	C1q and TNF related 1
H2AC20	0.000252	0.637154	H2A clustered histone 20
ARHGEF40	0.00919	0.636809	Rho guanine nucleotide exchange factor 40
CBLIF	0.0258	0.636752	cobalamin binding intrinsic factor
NODAL	0.00411	0.636431	nodal growth differentiation factor
LOC105377735	0.0125	0.636422
TGIF2	0.0138	0.636314	TGFB induced factor homeobox 2
RN7SL2	0.0266	0.635625	RNA component of signal recognition particle 7SL2
LOC105378179	0.0266	0.635615	uncharacterized LOC105378179
CC2D2B	0.00342	0.635521	coiled-coil and C2 domain containing 2B
RBP3	0.00967	0.635367	retinol binding protein 3
ADAMTSL4-AS2	0.0154	0.635122	ADAMTSL4 antisense RNA 2
LOC107986715	0.041	0.634771	uncharacterized LOC107986715
UFD1-AS1	0.00354	0.634428	UFD1 antisense RNA 1
CREB5	0.0247	0.634389	cAMP responsive element binding protein 5
LOC107986000	0.0295	0.634356
LOC107985678	0.0157	0.634061
LOC105370765	0.0284	0.633822	uncharacterized LOC105370765
SNORA25	0.0229	0.633801	small nucleolar RNA, H/ACA box 25
NAMPT	0.000781	0.63371	nicotinamide phosphoribosyltransferase
IZUMO4	0.0274	0.633578	IZUMO family member 4
MIR6843	0.0105	0.633531	microRNA 6843
BCL3	0.0128	0.633368	BCL3 transcription coactivator
ASB9P1	0.033	0.63326	ankyrin repeat and SOCS box containing 9 pseudogene 1
TAX1BP3	0.00934	0.633132	Tax1 binding protein 3
IGFBP3	0.0128	0.633035	insulin like growth factor binding protein 3
LOC101928383	8.71e-05	0.632939
PLPP3	0.00807	0.63246	phospholipid phosphatase 3
CDC14B	0.00293	0.632186	cell division cycle 14B
CPB2	0.0191	0.632147	carboxypeptidase B2
ATOX1-AS1	0.00784	0.631997	ATOX1 antisense RNA 1
FAM111A	0.00688	0.63154	FAM111 trypsin like peptidase A
NPHP3-AS1	0.00425	0.631487	NPHP3 antisense RNA 1
LOXL4	0.00186	0.631467	lysyl oxidase like 4
ASIC3	0.0256	0.631405	acid sensing ion channel subunit 3
LOC105379096	0.0328	0.630511	uncharacterized LOC105379096
SCARNA13	0.0028	0.630407	small Cajal body-specific RNA 13
LY75	0.0139	0.630341	lymphocyte antigen 75
ROBO3	0.00508	0.630119	roundabout guidance receptor 3
LOC105372061	0.00869	0.63001	uncharacterized LOC105372061
RPS28	0.0158	0.630006	ribosomal protein S28
CYP2T1P	0.0029	0.629962	cytochrome P450 family 2 subfamily T member 1, pseudogene
SLC13A3	0.0156	0.629782	solute carrier family 13 member 3
SIX5	0.0167	0.629744	SIX homeobox 5
ACSL1	0.0161	0.629702	acyl-CoA synthetase long chain family member 1
LINC02887	0.00486	0.629697	long intergenic non-protein coding RNA 2887
BRPF3-AS1	0.00262	0.629551	BRPF3 antisense RNA 1
LYN	0.00379	0.629493	LYN proto-oncogene, Src family tyrosine kinase
GK3	0.00342	0.629343	glycerol kinase 3
EZH2	0.000252	0.629282	enhancer of zeste 2 polycomb repressive complex 2 subunit
EHBP1L1	0.0293	0.629185	EH domain binding protein 1 like 1
IGFBP7	0.00167	0.62891	insulin like growth factor binding protein 7
SGK3	0.00192	0.628855	serum/glucocorticoid regulated kinase family member 3
LOC105371952	0.0439	0.628656	uncharacterized LOC105371952
SEPTIN7-DT	0.00126	0.62854	SEPTIN7 divergent transcript
TALAM1	0.0107	0.628447	TALAM1 transcript, MALAT1 antisense RNA
ATP13A4	0.0138	0.628271	ATPase 13A4
LOC105370460	0.0373	0.628231	uncharacterized LOC105370460
UCP1	0.0286	0.628221	uncoupling protein 1
SLC47A2	0.00445	0.628008	solute carrier family 47 member 2
RPS15AP10	0.0122	0.627965	ribosomal protein S15a pseudogene 10
WHAMMP4	0.00227	0.627905	WHAMM pseudogene 4
ULK4P3	0.0474	0.627642	ULK4 pseudogene 3
TEKT1	0.0297	0.627635	tektin 1
LOC105374257	0.00677	0.627437	uncharacterized LOC105374257
ARID3A	0.0203	0.627233	AT-rich interaction domain 3A
LINC02918	0.0297	0.62715	long intergenic non-protein coding RNA 2918
LOC105375434	0.00706	0.627074	uncharacterized LOC105375434
MALAT1	0.0109	0.626627	metastasis associated lung adenocarcinoma transcript 1
CFLAR	0.00179	0.626381	CASP8 and FADD like apoptosis regulator
GNG11	0.0095	0.626234	G protein subunit gamma 11
DHRS3	0.00514	0.625537	dehydrogenase/reductase 3
DSC2	0.00689	0.625449	desmocollin 2
LOC728715	0.0442	0.62539	ovostatin homolog 2
LOC105376952	0.0373	0.625337	replaced by ID 10533
LINC01285	0.0256	0.624445	long intergenic non-protein coding RNA 1285
CETN4P	0.0397	0.62435	centrin 4, pseudogene
LOC105371159	0.0181	0.624312	uncharacterized LOC105371159
TEAD2	0.0198	0.624245	TEA domain transcription factor 2
TLDC2	0.000688	0.624181	TBC/LysM-associated domain containing 2
SNORA67	0.0422	0.62397	small nucleolar RNA, H/ACA box 67
LOC105375484	0.0123	0.623766	uncharacterized LOC105375484
IGFL2-AS1	0.0361	0.623676	IGFL2 antisense RNA 1
CCDC190	0.0293	0.623516	coiled-coil domain containing 190
SLC25A21	0.0353	0.623394	solute carrier family 25 member 21
LINC01619	0.0443	0.623195	long intergenic non-protein coding RNA 1619
LEPROT	0.000477	0.623179	leptin receptor overlapping transcript
TGFB2	0.0138	0.622535	transforming growth factor beta 2
ARHGEF37	0.0436	0.622433	Rho guanine nucleotide exchange factor 37
TAS2R20	0.00211	0.622298	taste 2 receptor member 20
LOC107984336	0.00589	0.621894
DPH3P1	0.0331	0.621732	diphthamide biosynthesis 3 pseudogene 1
WHAMMP1	2.43e-05	0.621615	WHAMM pseudogene 1
NFATC2	0.0276	0.621498	nuclear factor of activated T cells 2
PHEX	0.00754	0.621442	phosphate regulating endopeptidase X-linked
LINC02863	0.00163	0.621365	long intergenic non-protein coding RNA 2863
RNF216-IT1	0.0387	0.621039	RNF216 intronic transcript 1
MAGT1	0.0029	0.620755	magnesium transporter 1
LOC112267941	0.0198	0.620687
LOC105370871	0.0154	0.620686	uncharacterized LOC105370871
LIFR	0.000803	0.620642	LIF receptor subunit alpha
LOC105376805	0.0116	0.620209	uncharacterized LOC105376805
PARD3	0.00383	0.619562	par-3 family cell polarity regulator
LOC101927516	0.0165	0.619473	uncharacterized LOC101927516
LINC02145	0.0162	0.619071	long intergenic non-protein coding RNA 2145
CHST9	0.000507	0.618843	carbohydrate sulfotransferase 9
LRRC69	0.0303	0.618725	leucine rich repeat containing 69
IL17RE	0.00246	0.6184	interleukin 17 receptor E
LOC107985692	0.0326	0.618231	replaced by ID 139516
LOC101926907	0.0385	0.618158	uncharacterized LOC101926907
LINC00886	0.0401	0.617679	long intergenic non-protein coding RNA 886
LOC107987261	0.0376	0.617535
PJVK	0.000236	0.617529	pejvakin
[truncated: 2,084 more rows]

## Sheet: down DEGs
Symbol	padj	log2FoldChange	Description
TRNA	3.63e-05	-2.16962	tRNA-Ala
LOC105374235	0.000122	-2.09949	uncharacterized LOC105374235
SST	0.001	-1.91634	somatostatin
NPAS4	0.00605	-1.85553	neuronal PAS domain protein 4
TRNS2	3.49e-06	-1.8219	tRNA-Ser
KRT5	0.000868	-1.78677	keratin 5
TAC1	4.38e-05	-1.64633	tachykinin precursor 1
NEUROD6	0.000179	-1.61264	neuronal differentiation 6
FRMPD2B	4.38e-06	-1.59115	FERM and PDZ domain containing 2B, pseudogene
CRH	0.0236	-1.58274	corticotropin releasing hormone
LINC01007	0.000288	-1.57482	long intergenic non-protein coding RNA 1007
FREM3	0.00013	-1.57155	FRAS1 related extracellular matrix 3
TRNH	1.78e-06	-1.55308	tRNA-His
KRT31	0.000234	-1.53085	keratin 31
LOC100287387	0.00107	-1.51671	uncharacterized LOC100287387
PTGER3	0.00159	-1.5035	prostaglandin E receptor 3
GAD2	0.000156	-1.46757	glutamate decarboxylase 2
LOC107986155	0.0003	-1.44345	uncharacterized LOC107986155
RAB3B	3.37e-06	-1.42681	RAB3B, member RAS oncogene family
ST8SIA2	0.0016	-1.41863	ST8 alpha-N-acetyl-neuraminide alpha-2,8-sialyltransferase 2
DLX6-AS1	5.21e-05	-1.41395	DLX6 antisense RNA 1
NXPH2	0.000231	-1.38541	neurexophilin 2
LBH	7.5e-06	-1.38222	LBH regulator of WNT signaling pathway
OSTN	0.000635	-1.38023	osteocrin
SCTR-AS1	0.000161	-1.37218	SCTR antisense RNA 1
PNOC	0.00121	-1.36505	prepronociceptin
SMIM32	0.00286	-1.34767	small integral membrane protein 32
LOC100130331	0.0173	-1.34512	POTE ankyrin domain family, member F pseudogene
EGR4	0.00671	-1.32684	early growth response 4
HSPB3	0.000118	-1.31508	heat shock protein family B (small) member 3
TMEM200A	1.68e-05	-1.30429	transmembrane protein 200A
SERTM1	0.000197	-1.30279	serine rich and transmembrane domain containing 1
PPEF1	1.13e-05	-1.29383	protein phosphatase with EF-hand domain 1
NEK2	0.000652	-1.29367	NIMA related kinase 2
LINC01476	0.000798	-1.27394	long intergenic non-protein coding RNA 1476
SPHKAP	3.63e-05	-1.27177	SPHK1 interactor, AKAP domain containing
NPY	0.00057	-1.2601	neuropeptide Y
KLK5	0.00347	-1.25578	kallikrein related peptidase 5
LGI2	3.37e-06	-1.24038	leucine rich repeat LGI family member 2
DUSP4	0.00121	-1.2398	dual specificity phosphatase 4
SVOP	0.000192	-1.23447	SV2 related protein
ADCYAP1	0.00258	-1.23204	adenylate cyclase activating polypeptide 1
MAPK15	0.00346	-1.22809	mitogen-activated protein kinase 15
LOC105374320	0.0292	-1.21442	uncharacterized LOC105374320
MIR12136	0.00127	-1.21428	microRNA 12136
CCDC184	0.000471	-1.21342	coiled-coil domain containing 184
KIT	2.64e-05	-1.20967	KIT proto-oncogene, receptor tyrosine kinase
SCARA5	0.0145	-1.19831	scavenger receptor class A member 5
VGF	0.0234	-1.19696	VGF nerve growth factor inducible
NNAT	0.000139	-1.19495	neuronatin
MSC	0.000202	-1.192	musculin
LOC102723675	1.78e-06	-1.1862	uncharacterized LOC102723675
LINC00602	0.00498	-1.18138	long intergenic non-protein coding RNA 602
KNCN	0.000246	-1.17649	kinocilin
AARD	0.00235	-1.17248	alanine and arginine rich domain containing protein
LOC101929473	0.00258	-1.17134	uncharacterized LOC101929473
PAFAH1B2P2	4.91e-06	-1.16811	PAFAH1B2 pseudogene 2
MCHR1	0.00147	-1.16569	melanin concentrating hormone receptor 1
GABRA5	0.000489	-1.16407	gamma-aminobutyric acid type A receptor subunit alpha5
ADRA1D	0.0124	-1.15924	adrenoceptor alpha 1D
ARL4D	0.000719	-1.14681	ADP ribosylation factor like GTPase 4D
TRNN	0.000336	-1.14512	tRNA-Asn
HTR7	3.49e-06	-1.14432	5-hydroxytryptamine receptor 7
LOC105376960	0.000478	-1.14079	uncharacterized LOC105376960
RGS4	0.0035	-1.13624	regulator of G protein signaling 4
ANKRD34C	0.000546	-1.13241	ankyrin repeat domain 34C
TRBC2	0.00021	-1.12848	T cell receptor beta constant 2
LINC02192	0.0147	-1.12814	long intergenic non-protein coding RNA 2192
LOC105372026	0.00378	-1.12478	uncharacterized LOC105372026
HAPLN1	0.0012	-1.12428	hyaluronan and proteoglycan link protein 1
LOC105378075	0.00588	-1.11703	uncharacterized LOC105378075
NECAB2	5.71e-05	-1.11502	N-terminal EF-hand calcium binding protein 2
VIP	0.00213	-1.11411	vasoactive intestinal peptide
PCP4L1	0.000167	-1.11271	Purkinje cell protein 4 like 1
TRNS1	0.001	-1.10872	tRNA-Ser
CYP26A1	0.00348	-1.10572	cytochrome P450 family 26 subfamily A member 1
SCG2	4.72e-05	-1.10377	secretogranin II
ADTRP	0.00159	-1.10248	androgen dependent TFPI regulating protein
KIF12	0.0048	-1.09824	kinesin family member 12
KCNG1	0.00317	-1.09773	potassium voltage-gated channel modifier subfamily G member 1
CD24	0.000417	-1.09329	CD24 molecule
IGF1	0.000934	-1.09177	insulin like growth factor 1
ASB2	0.00013	-1.09136	ankyrin repeat and SOCS box containing 2
CRHBP	0.00126	-1.09092	corticotropin releasing hormone binding protein
RELN	0.00379	-1.08893	reelin
OSR1	0.0317	-1.08822	odd-skipped related transcription factor 1
LOC107986979	0.0173	-1.08582	uncharacterized LOC107986979
CALML3-AS1	0.00189	-1.08061	CALML3 antisense RNA 1
DRD5	0.00552	-1.07898	dopamine receptor D5
CRYM	0.00185	-1.07443	crystallin mu
STUM	7.78e-05	-1.07306	stum, mechanosensory transduction mediator homolog
AMIGO2	3.5e-06	-1.07058	adhesion molecule with Ig like domain 2
SLC30A3	0.00619	-1.06862	solute carrier family 30 member 3
BEND4	0.000166	-1.06729	BEN domain containing 4
GRIN3A	3.78e-06	-1.06481	glutamate ionotropic receptor NMDA type subunit 3A
GAD1	0.000573	-1.06045	glutamate decarboxylase 1
NSG2	0.000732	-1.05392	neuronal vesicle trafficking associated 2
SMIM43	0.00342	-1.05331	small integral membrane protein 43
NCALD	0.00174	-1.05165	neurocalcin delta
RAB3C	0.00551	-1.05006	RAB3C, member RAS oncogene family
TRNW	0.000907	-1.04945	tRNA-Trp
LOC107985303	0.000139	-1.04932	IQ motif and SEC7 domain-containing protein 2-like
PVALB	0.0065	-1.04888	parvalbumin
CACNG3	0.0035	-1.04528	calcium voltage-gated channel auxiliary subunit gamma 3
KCNF1	0.00251	-1.04334	potassium voltage-gated channel modifier subfamily F member 1
NRSN1	0.00106	-1.04289	neurensin 1
TMEM52B	0.00446	-1.04218	transmembrane protein 52B
RTP1	0.00326	-1.038	receptor transporter protein 1
TRIM29	0.0126	-1.03708	tripartite motif containing 29
LL22NC03-13G6.2	0.0195	-1.03645	uncharacterized LL22NC03-13G6.2
LINC01643	0.00676	-1.03277	long intergenic non-protein coding RNA 1643
CELF2-DT	0.00016	-1.03221	CELF2 divergent transript
SYP	0.000783	-1.02967	synaptophysin
C8orf34-AS1	3.73e-05	-1.02784	C8orf34 antisense RNA 1
CDK5R2	0.00303	-1.02619	cyclin dependent kinase 5 regulatory subunit 2
LOC105378751	0.0291	-1.02602	uncharacterized LOC105378751
SCN3B	0.00149	-1.02208	sodium voltage-gated channel beta subunit 3
CCKBR	0.00265	-1.02179	cholecystokinin B receptor
HCN4	0.000202	-1.01619	hyperpolarization activated cyclic nucleotide gated potassium channel 4
LINC02458	0.00995	-1.01604	long intergenic non-protein coding RNA 2458
PRKCG	0.00521	-1.0158	protein kinase C gamma
STX1A	0.00056	-1.01529	syntaxin 1A
CAP2	0.00181	-1.01506	cyclase associated actin cytoskeleton regulatory protein 2
LINC01166	0.0093	-1.00873	long intergenic non-protein coding RNA 1166
ETV5	6.06e-05	-1.00734	ETS variant transcription factor 5
NTSR1	0.00549	-1.00702	neurotensin receptor 1
LOC105378572	0.0174	-1.00399	uncharacterized LOC105378572
GRM2	0.00402	-1.00383	glutamate metabotropic receptor 2
HCRTR2	0.00471	-1.00189	hypocretin receptor 2
DUSP6	0.00029	-1.0009	dual specificity phosphatase 6
KLK7	0.004	-0.995104	kallikrein related peptidase 7
LOC105372236	0.0118	-0.994411	uncharacterized LOC105372236
RGS8	0.000442	-0.993615	regulator of G protein signaling 8
RERGL	0.00953	-0.992515	RERG like
SLC17A7	0.00353	-0.992195	solute carrier family 17 member 7
MMD	2.7e-06	-0.990765	monocyte to macrophage differentiation associated
LHX6	0.000545	-0.990378	LIM homeobox 6
LINC01140	0.000731	-0.988096	long intergenic non-protein coding RNA 1140
SLC32A1	0.0091	-0.987617	solute carrier family 32 member 1
GPR26	0.00141	-0.987495	G protein-coupled receptor 26
C1QL3	0.0102	-0.98299	complement C1q like 3
LOC105376314	0.00573	-0.981769	uncharacterized LOC105376314
TRABD2A	0.000199	-0.981508	TraB domain containing 2A
HRK	8.71e-05	-0.981395	harakiri, BCL2 interacting protein
CHRNA6	0.00383	-0.981254	cholinergic receptor nicotinic alpha 6 subunit
LOC100507351	0.00188	-0.979118	uncharacterized LOC100507351
CABP1-DT	0.000492	-0.978498	CABP1 divergent transcript
LOC105373553	0.000815	-0.977371	uncharacterized LOC105373553
SETBP1-DT	0.000666	-0.976542	SETBP1 divergent transcript
LOC105375021	0.0474	-0.973574	uncharacterized LOC105375021
LINC00507	0.0274	-0.97302	long intergenic non-protein coding RNA 507
PCSK1	0.00227	-0.971973	proprotein convertase subtilisin/kexin type 1
SHISAL1	0.00071	-0.9709	shisa like 1
OXGR1	0.00301	-0.969971	oxoglutarate receptor 1
SLC26A4-AS1	0.00816	-0.969701	SLC26A4 antisense RNA 1
LOC105369302	0.00668	-0.969305	uncharacterized LOC105369302
EPOP	0.00104	-0.968261	elongin BC and polycomb repressive complex 2 associated protein
PRMT8	0.000753	-0.967764	protein arginine methyltransferase 8
LINC01844	0.00869	-0.967741	long intergenic non-protein coding RNA 1844
TRNC	0.000712	-0.962343	tRNA-Cys
PENK	0.00856	-0.960945	proenkephalin
TUNAR	0.0196	-0.960604	TCL1 upstream neural differentiation-associated RNA
PLCH1	0.000142	-0.959606	phospholipase C eta 1
CCN3	0.00153	-0.958558	cellular communication network factor 3
IL13RA2	0.0323	-0.957291	interleukin 13 receptor subunit alpha 2
CALB1	0.0039	-0.954913	calbindin 1
NREP	3.66e-05	-0.953376	neuronal regeneration related protein
FAM163A	0.0127	-0.953266	family with sequence similarity 163 member A
CDH13	0.000375	-0.952899	cadherin 13
SYNGR3	0.00459	-0.948355	synaptogyrin 3
ZCCHC12	0.00252	-0.947942	zinc finger CCHC-type containing 12
CLEC2L	0.00245	-0.94777	C-type lectin domain family 2 member L
PAK1	0.000189	-0.947688	p21 (RAC1) activated kinase 1
AGBL1	0.000666	-0.945521	AGBL carboxypeptidase 1
WNT2	0.00327	-0.943891	Wnt family member 2
DLX1	0.0015	-0.941307	distal-less homeobox 1
SLC1A6	0.00587	-0.939808	solute carrier family 1 member 6
PLPPR4	0.00126	-0.939692	phospholipid phosphatase related 4
LOC105378256	0.000729	-0.935302	uncharacterized LOC105378256
CHRNB3	0.00185	-0.935102	cholinergic receptor nicotinic beta 3 subunit
OR1F1	0.0222	-0.932385	olfactory receptor family 1 subfamily F member 1
FIBCD1	0.0418	-0.932287	fibrinogen C domain containing 1
PTHLH	0.000339	-0.931125	parathyroid hormone like hormone
LINC01622	0.00441	-0.929518	long intergenic non-protein coding RNA 1622
ENC1	0.0105	-0.928564	ectodermal-neural cortex 1
GDA	0.012	-0.926161	guanine deaminase
HPCA	0.00271	-0.924098	hippocalcin
ROBO2	0.000215	-0.922591	roundabout guidance receptor 2
LOC105377685	0.00379	-0.922043	uncharacterized LOC105377685
STMN2	0.0111	-0.920054	stathmin 2
TAGLN3	0.00333	-0.919933	transgelin 3
KCNC2	0.00895	-0.919611	potassium voltage-gated channel subfamily C member 2
PPP1R17	0.000125	-0.919102	protein phosphatase 1 regulatory subunit 17
CHRM1	0.00487	-0.918883	cholinergic receptor muscarinic 1
CAMKK2	3.92e-05	-0.918836	calcium/calmodulin dependent protein kinase kinase 2
MAL2	0.0227	-0.918511	mal, T cell differentiation protein 2
LINC00390	0.0173	-0.91679	long intergenic non-protein coding RNA 390
CPNE7	0.000494	-0.916606	copine 7
CNTN6	0.00125	-0.916125	contactin 6
GABRQ	3.9e-05	-0.915833	gamma-aminobutyric acid type A receptor subunit theta
NRIP3	0.000405	-0.915305	nuclear receptor interacting protein 3
CNTNAP5-DT	0.000659	-0.914841	CNTNAP5 divergent transcript
MSC-AS1	9.63e-05	-0.914592	MSC antisense RNA 1
LOC646548	0.00171	-0.913268	ADAM metallopeptidase domain 20 pseudogene
LOC105375350	0.000122	-0.911315	uncharacterized LOC105375350
COL5A2	0.000441	-0.910845	collagen type V alpha 2 chain
COL22A1	0.00123	-0.909927	collagen type XXII alpha 1 chain
LINC01257	0.0234	-0.907233	long intergenic non-protein coding RNA 1257
NXPH1	0.000652	-0.906618	neurexophilin 1
PNMA5	0.00932	-0.904678	PNMA family member 5
DSG2	0.00976	-0.904073	desmoglein 2
MARCHF4	0.00498	-0.90401	membrane associated ring-CH-type finger 4
LINC02668	0.00289	-0.903693	long intergenic non-protein coding RNA 2668
LOC101929106	0.00895	-0.903565	uncharacterized LOC101929106
RTN4R	0.0284	-0.902431	reticulon 4 receptor
PCP4	0.00488	-0.901776	Purkinje cell protein 4
PRKCB	0.000578	-0.901521	protein kinase C beta
GALNT17	0.00174	-0.901041	polypeptide N-acetylgalactosaminyltransferase 17
SLC6A17	0.00126	-0.897238	solute carrier family 6 member 17
THY1	0.00407	-0.89663	Thy-1 cell surface antigen
RPH3A	0.00229	-0.893169	rabphilin 3A
NXPH4	0.0116	-0.891809	neurexophilin 4
KCNK3	0.00682	-0.890365	potassium two pore domain channel subfamily K member 3
AKAIN1	0.00843	-0.889932	A-kinase anchor inhibitor 1
SYT13	0.011	-0.889848	synaptotagmin 13
GJD2	0.0214	-0.888537	gap junction protein delta 2
EFNB3	0.00268	-0.887374	ephrin B3
CPLX3	0.00139	-0.887326	complexin 3
ARHGAP36	0.00664	-0.885067	Rho GTPase activating protein 36
PTGIS	0.000343	-0.884863	prostaglandin I2 synthase
GABRA3	0.00346	-0.88417	gamma-aminobutyric acid type A receptor subunit alpha3
DIRAS1	0.00147	-0.882842	DIRAS family GTPase 1
GLRA3	0.0213	-0.878143	glycine receptor alpha 3
FRMPD2	0.0001	-0.877327	FERM and PDZ domain containing 2
RTP5	0.00425	-0.877301	receptor transporter protein 5 (putative)
GLRA2	0.000275	-0.87673	glycine receptor alpha 2
NRN1	0.00322	-0.87604	neuritin 1
KCNJ4	0.0195	-0.872354	potassium inwardly rectifying channel subfamily J member 4
C1orf115	0.0031	-0.871487	chromosome 1 open reading frame 115
NWD2	0.0139	-0.871323	NACHT and WD repeat domain containing 2
SMYD2	0.000363	-0.870685	SET and MYND domain containing 2
SYN2	0.00592	-0.86834	synapsin II
PGM2L1	0.00716	-0.86822	phosphoglucomutase 2 like 1
VIT	0.00195	-0.86814	vitrin
ATP1A3	0.00992	-0.867839	ATPase Na+/K+ transporting subunit alpha 3
CPNE4	0.00844	-0.86759	copine 4
RCOR2	9.57e-05	-0.867328	REST corepressor 2
TUBBP5	0.00682	-0.866605	tubulin beta pseudogene 5
GRIN2B	0.00619	-0.866205	glutamate ionotropic receptor NMDA type subunit 2B
LOC105374898	0.00262	-0.865602	uncharacterized LOC105374898
LOC101929298	0.000324	-0.86485	uncharacterized LOC101929298
SYT4	0.0239	-0.864064	synaptotagmin 4
LOC107987138	0.00508	-0.863777	uncharacterized LOC107987138
SULT4A1	0.0128	-0.863572	sulfotransferase family 4A member 1
CCK	0.0174	-0.860829	cholecystokinin
CHGB	0.00993	-0.860321	chromogranin B
MAP3K9	0.000376	-0.859683	mitogen-activated protein kinase kinase kinase 9
LOC105373029	0.0183	-0.858561	uncharacterized LOC105373029
SLIT3	1.23e-05	-0.857332	slit guidance ligand 3
DUSP2	0.0219	-0.855663	dual specificity phosphatase 2
MRAP2	0.00201	-0.855518	melanocortin 2 receptor accessory protein 2
ARHGAP20	9.51e-05	-0.855258	Rho GTPase activating protein 20
SCN2B	0.000822	-0.854772	sodium voltage-gated channel beta subunit 2
NSF	0.0043	-0.85337	N-ethylmaleimide sensitive factor, vesicle fusing ATPase
SYP-AS1	0.0134	-0.85315	SYP antisense RNA 1
RCAN2	0.000976	-0.852859	regulator of calcineurin 2
C11orf87	0.0216	-0.852288	chromosome 11 open reading frame 87
EGR1	0.0105	-0.851857	early growth response 1
CCNA1	0.00735	-0.850729	cyclin A1
LOC101929748	0.0017	-0.850405	uncharacterized LOC101929748
OLFM1	0.0026	-0.847901	olfactomedin 1
LOC107985993	0.00535	-0.847894	uncharacterized LOC107985993
CNIH3	1.14e-05	-0.847631	cornichon family AMPA receptor auxiliary protein 3
GOT1	0.00125	-0.847528	glutamic-oxaloacetic transaminase 1
TPBG	0.00869	-0.847084	trophoblast glycoprotein
CNIH3-AS2	0.000477	-0.846565	CNIH3 antisense RNA 2
KCNH4	0.00272	-0.845905	potassium voltage-gated channel subfamily H member 4
NAPB	0.00714	-0.845062	NSF attachment protein beta
IGFBPL1	0.000666	-0.843332	insulin like growth factor binding protein like 1
CELF5	0.00238	-0.843125	CUGBP Elav-like family member 5
VAT1L	0.000907	-0.841818	vesicle amine transport 1 like
KCNS3	0.000419	-0.841534	potassium voltage-gated channel modifier subfamily S member 3
SPRED3	0.00302	-0.84097	sprouty related EVH1 domain containing 3
KRTAP5-2	0.000487	-0.840719	keratin associated protein 5-2
ARHGDIG	0.00258	-0.840494	Rho GDP dissociation inhibitor gamma
RBP4	0.0071	-0.839541	retinol binding protein 4
SYT12	0.00179	-0.838464	synaptotagmin 12
MAL2-AS1	0.013	-0.837954	MAL2 antisense RNA 1
RAB27B	0.0306	-0.836314	RAB27B, member RAS oncogene family
P2RX5	0.000181	-0.836074	purinergic receptor P2X 5
LOC107985368	0.00766	-0.836023	uncharacterized LOC107985368
SLC8A2	0.00301	-0.83568	solute carrier family 8 member A2
GNG4	9.42e-05	-0.835625	G protein subunit gamma 4
SLC17A8	0.0229	-0.835456	solute carrier family 17 member 8
PCDH20	0.0138	-0.835416	protocadherin 20
LOC105372244	0.00176	-0.834818	uncharacterized LOC105372244
LOC107986566	0.02	-0.833996
MAS1	0.0223	-0.83308	MAS1 proto-oncogene, G protein-coupled receptor
XKR4	0.00102	-0.833026	XK related 4
CALM3	0.000712	-0.832958	calmodulin 3
KRTAP5-AS1	0.000354	-0.832825	KRTAP5-1/KRTAP5-2 antisense RNA 1
SLC39A10	0.00125	-0.832784	solute carrier family 39 member 10
MCHR2	0.0124	-0.832668	melanin concentrating hormone receptor 2
HTR5A-AS1	0.0232	-0.832312	HTR5A antisense RNA 1
GRPR	0.00285	-0.831236	gastrin releasing peptide receptor
GPR6	0.0431	-0.829673	G protein-coupled receptor 6
RAB3A	0.00963	-0.828818	RAB3A, member RAS oncogene family
GJD2-DT	0.00311	-0.828209	GJD2 divergent transcript
SYTL5	0.00325	-0.827532	synaptotagmin like 5
ZNF804A	0.00605	-0.824716	zinc finger protein 804A
VSTM2L	0.0216	-0.824004	V-set and transmembrane domain containing 2 like
MPPED1	0.00237	-0.823857	metallophosphoesterase domain containing 1
NRGN	0.00671	-0.823751	neurogranin
LINC02607	0.0257	-0.823507	long intergenic non-protein coding RNA 2607
CACNA1H	0.00859	-0.823405	calcium voltage-gated channel subunit alpha1 H
CYB561	0.000141	-0.822953	cytochrome b561
SYNGR1	0.000225	-0.822945	synaptogyrin 1
CX3CL1	0.00125	-0.822935	C-X3-C motif chemokine ligand 1
C1orf216	0.000453	-0.82133	chromosome 1 open reading frame 216
CLSTN3	0.00434	-0.821282	calsyntenin 3
ADD2	0.00587	-0.821193	adducin 2
CT75	0.00323	-0.819928	cancer/testis associated transcript 75
RXFP1	0.0161	-0.819539	relaxin family peptide receptor 1
CERS6-AS1	0.00272	-0.818017	CERS6 antisense RNA 1
WNT16	0.0147	-0.817848	Wnt family member 16
UNC13A	0.00375	-0.817566	unc-13 homolog A
SDC1	0.00639	-0.816167	syndecan 1
PTGIR	0.00125	-0.814957	prostaglandin I2 receptor
LOC105371768	0.000261	-0.814393	uncharacterized LOC105371768
GABBR2	0.00638	-0.811259	gamma-aminobutyric acid type B receptor subunit 2
LOC105375435	0.0335	-0.810048	uncharacterized LOC105375435
HTR2C	0.0146	-0.808776	5-hydroxytryptamine receptor 2C
LINC03047	0.0125	-0.807157	long intergenic non-protein coding RNA 3047
TMEM121B	0.000734	-0.806501	transmembrane protein 121B
ST8SIA3	0.0192	-0.806413	ST8 alpha-N-acetyl-neuraminide alpha-2,8-sialyltransferase 3
GPR158	0.00166	-0.805589	G protein-coupled receptor 158
GABRA1	0.0423	-0.804857	gamma-aminobutyric acid type A receptor subunit alpha1
CNIH2	0.00479	-0.804122	cornichon family AMPA receptor auxiliary protein 2
LOC107984850	0.0373	-0.80377	uncharacterized LOC107984850
POU3F1	0.00171	-0.8037	POU class 3 homeobox 1
GABRD	0.022	-0.803692	gamma-aminobutyric acid type A receptor subunit delta
VWC2	0.00512	-0.802784	von Willebrand factor C domain containing 2
YWHAH	0.00317	-0.802661	tyrosine 3-monooxygenase/tryptophan 5-monooxygenase activation protein eta
MYOZ3	0.000268	-0.802649	myozenin 3
HS6ST2	0.0045	-0.801462	heparan sulfate 6-O-sulfotransferase 2
EDN3	0.00887	-0.800049	endothelin 3
NR4A2	0.00758	-0.799445	nuclear receptor subfamily 4 group A member 2
CCDC68	0.000345	-0.799229	coiled-coil domain containing 68
GNG3	0.00721	-0.797139	G protein subunit gamma 3
TSTD1	0.00149	-0.797041	thiosulfate sulfurtransferase like domain containing 1
GRIA1	0.00351	-0.796754	glutamate ionotropic receptor AMPA type subunit 1
C3orf80	0.036	-0.796622	chromosome 3 open reading frame 80
VAMP2	0.000251	-0.796512	vesicle associated membrane protein 2
CLEC4GP1	0.0136	-0.796158	C-type lectin domain family 4 member G pseudogene 1
SEZ6L2	0.00173	-0.795007	seizure related 6 homolog like 2
SYT5	0.0151	-0.794957	synaptotagmin 5
LYPD8	0.00229	-0.794619	LY6/PLAUR domain containing 8
SPEF1	0.00782	-0.794416	sperm flagellar 1
MIR4500HG	0.00427	-0.794293	MIR4500 host gene
EPHA5	0.00291	-0.793417	EPH receptor A5
CORT	0.00124	-0.792429	cortistatin
FAM131A	0.000767	-0.791257	family with sequence similarity 131 member A
ADRA2A	0.00485	-0.790972	adrenoceptor alpha 2A
CFAP57	4.38e-06	-0.790677	cilia and flagella associated protein 57
ANO3	0.0378	-0.790028	anoctamin 3
CACNA1S	0.0107	-0.788593	calcium voltage-gated channel subunit alpha1 S
TRPC5	0.00314	-0.787277	transient receptor potential cation channel subfamily C member 5
WFDC1	0.000154	-0.787135	WAP four-disulfide core domain 1
LOC105376617	0.0106	-0.785725	uncharacterized LOC105376617
SYT1	0.0229	-0.785584	synaptotagmin 1
ANKRD55	0.004	-0.785371	ankyrin repeat domain 55
GPC3	0.0145	-0.785149	glypican 3
TUBA4A	0.0125	-0.784562	tubulin alpha 4a
UMODL1-AS1	0.00763	-0.78417	UMODL1 antisense RNA 1
LOC105369543	0.0112	-0.783534	uncharacterized LOC105369543
SERPINI1	0.0045	-0.782926	serpin family I member 1
LOC101928957	0.00518	-0.782471	uncharacterized LOC101928957
GAP43	0.00483	-0.782206	growth associated protein 43
ITPKA	0.0324	-0.78203	inositol-trisphosphate 3-kinase A
PCDH19	0.00703	-0.781131	protocadherin 19
RAB15	0.000278	-0.780312	RAB15, member RAS oncogene family
LINGO1	0.00452	-0.780229	leucine rich repeat and Ig domain containing 1
IL34	0.0171	-0.779323	interleukin 34
NPTXR	0.00386	-0.779208	neuronal pentraxin receptor
HAR1B	0.00498	-0.778865	highly accelerated region 1B
LOC107986372	0.000734	-0.777937	mitochondrial import receptor subunit TOM5 homolog
KCNB2	0.018	-0.777567	potassium voltage-gated channel subfamily B member 2
NPTX2	0.0454	-0.776767	neuronal pentraxin 2
DKK2	0.0108	-0.776252	dickkopf WNT signaling pathway inhibitor 2
CENPVL3	0.0129	-0.775843	centromere protein V like 3
YWHAB	0.0004	-0.77525	tyrosine 3-monooxygenase/tryptophan 5-monooxygenase activation protein beta
PRSS3	0.0121	-0.774127	serine protease 3
PTRH1	0.00291	-0.774089	peptidyl-tRNA hydrolase 1 homolog
LINC02801	0.0361	-0.773345	long intergenic non-protein coding RNA 2801
C12orf42	0.00484	-0.773144	chromosome 12 open reading frame 42
FABP3	2.43e-05	-0.773137	fatty acid binding protein 3
GRIN2A	0.0131	-0.77295	glutamate ionotropic receptor NMDA type subunit 2A
CRMA	0.0217	-0.772628	cardiomyocyte maturation associated lncRNA
PRLHR	0.00424	-0.772305	prolactin releasing hormone receptor
CALHM1	0.0152	-0.772229	calcium homeostasis modulator 1
CNN1	0.00203	-0.771995	calponin 1
TNIP3	0.0191	-0.771367	TNFAIP3 interacting protein 3
DHRS9	0.02	-0.770972	dehydrogenase/reductase 9
KCNJ12	0.00664	-0.770959	potassium inwardly rectifying channel subfamily J member 12
ZDHHC23	0.0049	-0.770945	zinc finger DHHC-type palmitoyltransferase 23
CA10	0.00514	-0.770401	carbonic anhydrase 10
CLSPN	0.000192	-0.769887	claspin
KIF3C	0.000469	-0.769864	kinesin family member 3C
LOC107985983	0.0125	-0.769713	uncharacterized LOC107985983
RTBDN	0.0185	-0.769152	retbindin
LOC107986373	0.000896	-0.767058	mitochondrial import receptor subunit TOM5 homolog
CDK14	0.00203	-0.766974	cyclin dependent kinase 14
ZNF385D	0.00513	-0.766882	zinc finger protein 385D
CLXN	0.0436	-0.765533	calaxin
NUAK1	5.64e-05	-0.765193	NUAK family kinase 1
SNX10-AS1	0.0167	-0.765175	SNX10 antisense RNA 1
KIAA1549L	0.00946	-0.764099	KIAA1549 like
DCLK1	0.00185	-0.763159	doublecortin like kinase 1
BDNF	0.000278	-0.763087	brain derived neurotrophic factor
PARM1	0.00711	-0.763028	prostate androgen-regulated mucin-like protein 1
TSPAN13	0.0226	-0.76239	tetraspanin 13
LOC105376360	0.0149	-0.761633	uncharacterized LOC105376360
PHF24	0.00622	-0.760801	PHD finger protein 24
SLIT1	0.00337	-0.760661	slit guidance ligand 1
HTR2A	0.0216	-0.760437	5-hydroxytryptamine receptor 2A
CDH8	0.00424	-0.759891	cadherin 8
DOC2B	0.00288	-0.759605	double C2 domain beta
COL25A1	0.000278	-0.759386	collagen type XXV alpha 1 chain
INA	0.0451	-0.759101	internexin neuronal intermediate filament protein alpha
ADAMTS8	0.00166	-0.757921	ADAM metallopeptidase with thrombospondin type 1 motif 8
ADRA1B	0.00505	-0.75774	adrenoceptor alpha 1B
PCDHAC2	0.00111	-0.757625	protocadherin alpha subfamily C, 2
SLC8A3	7.75e-05	-0.756082	solute carrier family 8 member A3
CHRM4	0.0139	-0.755814	cholinergic receptor muscarinic 4
FBLL1	0.0215	-0.755037	fibrillarin like 1
JPT1	0.000184	-0.754524	Jupiter microtubule associated homolog 1
TGFBI	0.033	-0.75433	transforming growth factor beta induced
RASGRF1	0.0001	-0.753267	Ras protein specific guanine nucleotide releasing factor 1
PNPLA3	0.00347	-0.753263	patatin like phospholipase domain containing 3
DGCR5	0.00584	-0.752742	DiGeorge syndrome critical region gene 5
NPHS1	0.039	-0.752616	NPHS1 adhesion molecule, nephrin
UBE2QL1	0.0139	-0.752319	ubiquitin conjugating enzyme E2 Q family like 1
SV2B	0.012	-0.752085	synaptic vesicle glycoprotein 2B
CNR1	0.0235	-0.750559	cannabinoid receptor 1
NKD2	0.00293	-0.750535	NKD inhibitor of WNT signaling pathway 2
REEP1	0.00597	-0.750284	receptor accessory protein 1
TESPA1	0.0417	-0.750169	thymocyte expressed, positive selection associated 1
ELFN1	0.0039	-0.74927	extracellular leucine rich repeat and fibronectin type III domain containing 1
DOC2A	0.00413	-0.749219	double C2 domain alpha
COL26A1	0.0104	-0.749192	collagen type XXVI alpha 1 chain
SMIM10L2A	0.000214	-0.748837	small integral membrane protein 10 like 2A
PNMA6F	0.0102	-0.74728	PNMA family member 6F
ELMOD1	0.0185	-0.747034	ELMO domain containing 1
TMEM183BP	0.000139	-0.746948	transmembrane protein 183B, pseudogene
PLXNA4	0.00934	-0.746874	plexin A4
TACR1	4.18e-05	-0.746719	tachykinin receptor 1
SSTR1	0.000911	-0.746695	somatostatin receptor 1
CREB3L1	0.00823	-0.746542	cAMP responsive element binding protein 3 like 1
CDCA5	0.00192	-0.745666	cell division cycle associated 5
ANKRD34A	0.00272	-0.745647	ankyrin repeat domain 34A
STYXL2	0.0125	-0.745394	serine/threonine/tyrosine interacting like 2
PRICKLE1	0.00247	-0.745205	prickle planar cell polarity protein 1
ISLR2	0.032	-0.744583	immunoglobulin superfamily containing leucine rich repeat 2
TMEM158	0.00857	-0.744452	transmembrane protein 158
NECAP1	0.00276	-0.744113	NECAP endocytosis associated 1
KCNIP3	0.00355	-0.744051	potassium voltage-gated channel interacting protein 3
JDP2-AS1	0.00265	-0.743691	JDP2 antisense RNA 1
KCNH7	0.00249	-0.743392	potassium voltage-gated channel subfamily H member 7
CITED2	0.00137	-0.742567	Cbp/p300 interacting transactivator with Glu/Asp rich carboxy-terminal domain 2
LINC01511	0.0221	-0.742327	long intergenic non-protein coding RNA 1511
TUBB3	0.0107	-0.74223	tubulin beta 3 class III
CLCN4	9.63e-05	-0.741507	chloride voltage-gated channel 4
DCAF12L2	0.0266	-0.741502	DDB1 and CUL4 associated factor 12 like 2
CACNB1	0.00159	-0.74129	calcium voltage-gated channel auxiliary subunit beta 1
LOC101928092	0.0218	-0.740117	uncharacterized LOC101928092
RFPL1	0.00238	-0.739197	ret finger protein like 1
PRSS16	0.0121	-0.738882	serine protease 16
KCNK1	0.00356	-0.738866	potassium two pore domain channel subfamily K member 1
GFRA2	0.0151	-0.737641	GDNF family receptor alpha 2
LOC730100	0.0247	-0.737617	uncharacterized LOC730100
LYPD6B	0.00449	-0.737348	LY6/PLAUR domain containing 6B
MOAP1	0.00507	-0.737187	modulator of apoptosis 1
ABTB3	0.0022	-0.737149	ankyrin repeat and BTB domain containing 3
EGFL6	0.0416	-0.736947	EGF like domain multiple 6
RAP1GAP2	0.000136	-0.736047	RAP1 GTPase activating protein 2
OR2W3	0.0264	-0.735576	olfactory receptor family 2 subfamily W member 3
LOC283731	0.0245	-0.7342	uncharacterized LOC283731
ASS1	0.000996	-0.734151	argininosuccinate synthase 1
TENM3	0.00229	-0.733933	teneurin transmembrane protein 3
SNX10	0.0233	-0.733877	sorting nexin 10
CYRIA	0.00162	-0.732864	CYFIP related Rac1 interactor A
NETO2	0.00269	-0.73256	neuropilin and tolloid like 2
RFPL1S	0.00763	-0.732191	RFPL1 antisense RNA 1
HTR7P1	0.00299	-0.732083	5-hydroxytryptamine receptor 7 pseudogene 1
DCDC2	0.00386	-0.732025	doublecortin domain containing 2
EPHB3	0.00505	-0.731765	EPH receptor B3
CBARP	0.0438	-0.731318	CACN subunit beta associated regulatory protein
TMEM26-AS1	0.0223	-0.730805	TMEM26 antisense RNA 1
RNF150	0.000274	-0.730383	ring finger protein 150
CAMKV	0.0167	-0.730224	CaM kinase like vesicle associated
EXTL1	0.0115	-0.729983	exostosin like glycosyltransferase 1
TTC9	0.0029	-0.729447	tetratricopeptide repeat domain 9
SLC6A17-AS1	0.0062	-0.729364	SLC6A17 antisense RNA 1
DLG3	0.00105	-0.729295	discs large MAGUK scaffold protein 3
SV2A	0.0025	-0.729104	synaptic vesicle glycoprotein 2A
PFN2	0.00322	-0.728989	profilin 2
SNAP25	0.0405	-0.728441	synaptosome associated protein 25
DNM1	0.0168	-0.728432	dynamin 1
TMEM233	0.0144	-0.728267	transmembrane protein 233
LINC02440	0.0246	-0.728012	long intergenic non-protein coding RNA 2440
PABPC1L2A	0.00285	-0.726881	poly(A) binding protein cytoplasmic 1 like 2A
LOC105369668	0.00526	-0.726558	uncharacterized LOC105369668
SPRY4	0.000603	-0.726552	sprouty RTK signaling antagonist 4
PRKAG2-AS1	0.00789	-0.72651	PRKAG2 antisense RNA 1
CDK5	0.00296	-0.726079	cyclin dependent kinase 5
STXBP1	0.00448	-0.726031	syntaxin binding protein 1
LNCBRM	0.0485	-0.725933	lncRNA SMARCA2 (BRM) associated
MILIP	0.0174	-0.72573	MYC inducible lncRNA inactivating p53
ATP2B2	0.0118	-0.724964	ATPase plasma membrane Ca2+ transporting 2
TMEM151B	0.0137	-0.724563	transmembrane protein 151B
GUCY1B1	0.00783	-0.723487	guanylate cyclase 1 soluble subunit beta 1
BEX5	0.0137	-0.72287	brain expressed X-linked 5
ACOT7	0.00214	-0.722535	acyl-CoA thioesterase 7
PTPRN	0.0199	-0.722388	protein tyrosine phosphatase receptor type N
SNCA	0.000336	-0.722207	synuclein alpha
TMEM35A	0.0161	-0.72135	transmembrane protein 35A
SSTR2	0.00752	-0.721332	somatostatin receptor 2
SPRN	0.000755	-0.7212	shadow of prion protein
CACNB3	0.00619	-0.721124	calcium voltage-gated channel auxiliary subunit beta 3
SEZ6L	0.00763	-0.721065	seizure related 6 homolog like
CD200	0.00244	-0.720954	CD200 molecule
SCAI	0.00372	-0.720809	suppressor of cancer cell invasion
ICAM5	0.0457	-0.719922	intercellular adhesion molecule 5
MFSD4A	0.0114	-0.719043	major facilitator superfamily domain containing 4A
ZNF804B	0.0161	-0.718834	zinc finger protein 804B
CHN1	0.0196	-0.718788	chimerin 1
TMEM59L	0.0127	-0.718592	transmembrane protein 59 like
MPV17L2	0.000878	-0.718428	MPV17 mitochondrial inner membrane protein like 2
PPP3CB	0.0029	-0.717272	protein phosphatase 3 catalytic subunit beta
MYO1D-DT	0.0306	-0.716937	MYO1D divergent transcript
ADGRA1-AS1	0.00445	-0.716866	ADGRA1 antisense RNA 1
SOSTDC1	0.0194	-0.716189	sclerostin domain containing 1
SMIM10L2B	0.00302	-0.715658	small integral membrane protein 10 like 2B
SYT3	0.00346	-0.714887	synaptotagmin 3
PTPRN2	0.000668	-0.714762	protein tyrosine phosphatase receptor type N2
SYT16	0.0227	-0.714428	synaptotagmin 16
YWHAG	0.00289	-0.713754	tyrosine 3-monooxygenase/tryptophan 5-monooxygenase activation protein gamma
PTGFR	0.044	-0.713563	prostaglandin F receptor
TMEM178B	0.00168	-0.712885	transmembrane protein 178B
SCTR	0.0207	-0.712433	secretin receptor
KCNQ5	0.0279	-0.712001	potassium voltage-gated channel subfamily Q member 5
CDH22	0.0301	-0.71149	cadherin 22
IL1RL2	0.00208	-0.711469	interleukin 1 receptor like 2
FNDC5	0.000424	-0.711026	fibronectin type III domain containing 5
NDRG4	0.00181	-0.71091	NDRG family member 4
GABARAPL1	0.00204	-0.710832	GABA type A receptor associated protein like 1
GABRB3	0.0218	-0.710701	gamma-aminobutyric acid type A receptor subunit beta3
MLLT11	0.0199	-0.710406	MLLT11 transcription factor 7 cofactor
TAFA1	0.026	-0.710139	TAFA chemokine like family member 1
NSG1	0.0206	-0.709635	neuronal vesicle trafficking associated 1
SEZ6	0.00125	-0.708805	seizure related 6 homolog
OPN3	0.00837	-0.708587	opsin 3
RGS7BP	0.0259	-0.708234	regulator of G protein signaling 7 binding protein
HRH3	0.0158	-0.708116	histamine receptor H3
PLCB1	0.00569	-0.707974	phospholipase C beta 1
SOWAHB	0.0455	-0.707438	sosondowah ankyrin repeat domain family member B
CPNE9	0.00461	-0.707421	copine family member 9
FADS6	0.00721	-0.707253	fatty acid desaturase 6
MYADM	0.000627	-0.707125	myeloid associated differentiation marker
CHP1	0.000106	-0.707015	calcineurin like EF-hand protein 1
STX1B	0.00341	-0.706995	syntaxin 1B
CLSTN2	0.0109	-0.706873	calsyntenin 2
ATL1	0.00281	-0.705841	atlastin GTPase 1
ATP6V1B2	0.00338	-0.705436	ATPase H+ transporting V1 subunit B2
BAIAP2-DT	0.000256	-0.705214	BAIAP2 divergent transcript
LOC101927871	0.0253	-0.705028	uncharacterized LOC101927871
RAB6B	0.00299	-0.704556	RAB6B, member RAS oncogene family
PRKAR1B	0.00715	-0.704361	protein kinase cAMP-dependent type I regulatory subunit beta
ATCAY	0.00246	-0.703599	ATCAY kinesin light chain interacting caytaxin
GHET1	0.0164	-0.703547	gastric carcinoma proliferation enhancing transcript 1
CBFA2T3	0.0009	-0.703446	CBFA2/RUNX1 partner transcriptional co-repressor 3
AGMAT	0.00262	-0.703435	agmatinase
TESC	0.00248	-0.703133	tescalcin
NELL2	0.023	-0.702929	neural EGFL like 2
WNT10B	0.0147	-0.702916	Wnt family member 10B
LOC100129540	0.000708	-0.702907	uncharacterized LOC100129540
SBK1	0.00581	-0.702693	SH3 domain binding kinase 1
CNTNAP2	0.00743	-0.702691	contactin associated protein 2
LOC105369333	0.00869	-0.702342	uncharacterized LOC105369333
C4orf50	0.0107	-0.702037	chromosome 4 open reading frame 50
CREG2	0.0468	-0.701702	cellular repressor of E1A stimulated genes 2
CCDC85A	0.00053	-0.70162	coiled-coil domain containing 85A
TBC1D9	0.000922	-0.701564	TBC1 domain family member 9
HCN1	0.0381	-0.700672	hyperpolarization activated cyclic nucleotide gated potassium channel 1
HS3ST2	0.0233	-0.700369	heparan sulfate-glucosamine 3-sulfotransferase 2
DACH2	0.0447	-0.700237	dachshund family transcription factor 2
MAP3K9-DT	0.0109	-0.700184	MAP3K9 divergent transcript
FGF10	0.039	-0.699767	fibroblast growth factor 10
ATP6V1G2	0.00905	-0.699766	ATPase H+ transporting V1 subunit G2
TPBGL	0.0279	-0.699475	trophoblast glycoprotein like
EEIG2	0.00245	-0.69876	EEIG family member 2
GALNT14	0.000477	-0.698509	polypeptide N-acetylgalactosaminyltransferase 14
SYN1	0.0239	-0.698176	synapsin I
RTN1	0.00736	-0.698127	reticulon 1
AP2M1	0.000539	-0.697411	adaptor related protein complex 2 subunit mu 1
TMEM271	0.043	-0.697143	transmembrane protein 271
L1CAM	0.0219	-0.696763	L1 cell adhesion molecule
SEPTIN3	0.00207	-0.696588	septin 3
LOC105375777	0.019	-0.696561
DOK6	0.0201	-0.696317	docking protein 6
PSMG3	0.000576	-0.696314	proteasome assembly chaperone 3
IPCEF1	0.00864	-0.696295	interaction protein for cytohesin exchange factors 1
LOC102724530	0.0156	-0.695455	uncharacterized LOC102724530
PART1	0.0269	-0.694238	prostate androgen-regulated transcript 1
MYO5A	0.000219	-0.694041	myosin VA
NKAIN1	0.0013	-0.693874	sodium/potassium transporting ATPase interacting 1
OTOGL	0.0283	-0.693099	otogelin like
CYP46A1	0.00165	-0.693003	cytochrome P450 family 46 subfamily A member 1
TRNY	0.00642	-0.692745	tRNA-Tyr
IL12RB2	0.000168	-0.692449	interleukin 12 receptor subunit beta 2
DCTPP1	0.00149	-0.692263	dCTP pyrophosphatase 1
LOC107986597	0.0181	-0.692112
TAFA2	0.0129	-0.692063	TAFA chemokine like family member 2
PRSS12	0.00182	-0.691756	serine protease 12
TRPC6	0.00547	-0.691635	transient receptor potential cation channel subfamily C member 6
LOC101929201	0.00882	-0.690976	uncharacterized LOC101929201
RIMKLA	0.00666	-0.690699	ribosomal modification protein rimK like family member A
FAM234B	0.00217	-0.69021	family with sequence similarity 234 member B
LOC101928216	0.00308	-0.689952
NEFL	0.0442	-0.689399	neurofilament light chain
ZBTB18	0.000173	-0.68929	zinc finger and BTB domain containing 18
LYZL4	0.0269	-0.688345	lysozyme like 4
CIDEA	0.018	-0.688267	cell death inducing DFFA like effector a
STS	0.00379	-0.687415	steroid sulfatase
NUDT14	0.00981	-0.687094	nudix hydrolase 14
GRASLND	0.00426	-0.686508	glycosaminoglycan regulatory associated long non-coding RNA
NOTUM	0.0433	-0.686355	notum, palmitoleoyl-protein carboxylesterase
FAM241B	0.0205	-0.686129	family with sequence similarity 241 member B
KCNK4	0.0281	-0.685763	potassium two pore domain channel subfamily K member 4
TTC9B	0.0317	-0.685755	tetratricopeptide repeat domain 9B
FRMPD4	0.0272	-0.685242	FERM and PDZ domain containing 4
NDRG3	0.00216	-0.684987	NDRG family member 3
PTPRT	0.0115	-0.6848	protein tyrosine phosphatase receptor type T
KIAA1549	0.000505	-0.68473	KIAA1549
FSTL5	0.00261	-0.683382	follistatin like 5
ATP1A1	0.00213	-0.683025	ATPase Na+/K+ transporting subunit alpha 1
PAQR9	0.0439	-0.682961	progestin and adipoQ receptor family member 9
PDK3	0.00169	-0.682569	pyruvate dehydrogenase kinase 3
TRIM36	0.00415	-0.682058	tripartite motif containing 36
MIR5004	0.000505	-0.681997	microRNA 5004
LOC107985287	0.0168	-0.681332	uncharacterized LOC107985287
SLC12A5	0.0257	-0.681214	solute carrier family 12 member 5
GCNT1	0.00135	-0.680668	glucosaminyl (N-acetyl) transferase 1
GPR149	0.0302	-0.680647	G protein-coupled receptor 149
RTN3	0.00317	-0.679366	reticulon 3
ARHGAP44	0.0026	-0.678795	Rho GTPase activating protein 44
LOC105376548	0.0269	-0.678639	uncharacterized LOC105376548
LOC101927790	0.021	-0.678114	uncharacterized LOC101927790
PPM1H	2.42e-05	-0.677936	protein phosphatase, Mg2+/Mn2+ dependent 1H
PAM	0.000778	-0.677931	peptidylglycine alpha-amidating monooxygenase
AKAP5	0.0257	-0.677208	A-kinase anchoring protein 5
CGREF1	0.000202	-0.676989	cell growth regulator with EF-hand domain 1
ATP1A1-AS1	0.00415	-0.676952	ATP1A1 antisense RNA 1
LOC107985507	0.00921	-0.676526	replaced by ID 105372799
LOC112267937	0.038	-0.67649	uncharacterized LOC112267937
TESMIN	0.0269	-0.676407	testis expressed metallothionein like protein
FAM120A2P	0.00136	-0.676404	family with sequence similarity 120A2, pseudogene
C2orf80	0.0292	-0.676373	chromosome 2 open reading frame 80
DDN	0.0348	-0.676366	dendrin
KIF17	0.0102	-0.6762	kinesin family member 17
CRTAC1	0.00311	-0.676138	cartilage acidic protein 1
CABP1	0.0137	-0.675307	calcium binding protein 1
WSB2	4.38e-06	-0.675266	WD repeat and SOCS box containing 2
CBLN1	0.0175	-0.674748	cerebellin 1 precursor
LOC101927911	0.000226	-0.674549	uncharacterized LOC101927911
NSFP1	0.00677	-0.674507	N-ethylmaleimide-sensitive factor pseudogene 1
SLC6A7	0.0325	-0.674437	solute carrier family 6 member 7
SUSD4	0.0135	-0.673889	sushi domain containing 4
TLCD3B	0.0251	-0.673161	TLC domain containing 3B
HSPA12A	0.00181	-0.673011	heat shock protein family A (Hsp70) member 12A
DGAT2	0.00188	-0.672656	diacylglycerol O-acyltransferase 2
PABPC1L2B	0.00677	-0.672368	poly(A) binding protein cytoplasmic 1 like 2B
CNTN4-AS1	0.0178	-0.672299	CNTN4 antisense RNA 1
EEF1A2	0.021	-0.672241	eukaryotic translation elongation factor 1 alpha 2
TRIP13	0.00975	-0.67218	thyroid hormone receptor interactor 13
ATP6V1A	0.0128	-0.671998	ATPase H+ transporting V1 subunit A
CLSTN1	0.000376	-0.671951	calsyntenin 1
TC2N	0.00618	-0.671918	tandem C2 domains, nuclear
CPLX1	0.0297	-0.671588	complexin 1
DCAF6	0.000208	-0.670713	DDB1 and CUL4 associated factor 6
LOC105371672	0.0405	-0.670392	uncharacterized LOC105371672
SEPTIN5	0.0125	-0.670325	septin 5
CDK13-DT	0.00154	-0.670311	CDK13 divergent transcript
LRTM2	0.032	-0.670088	leucine rich repeats and transmembrane domains 2
INSM1	0.00545	-0.669956	INSM transcriptional repressor 1
ITIH5	0.00746	-0.669937	inter-alpha-trypsin inhibitor heavy chain 5
TAMALIN-AS1	0.0285	-0.669101	TAMALIN antisense RNA 1
DBNDD1	0.00193	-0.669075	dysbindin domain containing 1
LRRC18	0.0458	-0.668927	leucine rich repeat containing 18
SLC7A8	0.000344	-0.668859	solute carrier family 7 member 8
KCNB1	0.0144	-0.66877	potassium voltage-gated channel subfamily B member 1
RNFT2	3.63e-05	-0.668304	ring finger protein, transmembrane 2
XKR7	0.00774	-0.668268	XK related 7
ATP1B1	0.00795	-0.668243	ATPase Na+/K+ transporting subunit beta 1
GNG2	0.0204	-0.6681	G protein subunit gamma 2
DLGAP1	0.0149	-0.667856	DLG associated protein 1
SRPRB	0.00118	-0.667724	SRP receptor subunit beta
SMKR1	0.0128	-0.667671	small lysine rich protein 1
BCL11A	0.0151	-0.667203	BCL11 transcription factor A
PGAP4	0.00213	-0.666834	post-GPI attachment to proteins GalNAc transferase 4
SLC45A1	0.0111	-0.666614	solute carrier family 45 member 1
SYNJ1	0.00505	-0.666531	synaptojanin 1
RASGRP1	0.00219	-0.666327	RAS guanyl releasing protein 1
TRHDE	0.0276	-0.665574	thyrotropin releasing hormone degrading enzyme
NME1	0.00186	-0.665542	NME/NM23 nucleoside diphosphate kinase 1
SYNPO	0.0123	-0.665455	synaptopodin
KIF21B	0.00143	-0.665264	kinesin family member 21B
B3GALT2	0.00511	-0.665036	beta-1,3-galactosyltransferase 2
RHOBTB2	0.000183	-0.664504	Rho related BTB domain containing 2
CASQ1	0.00882	-0.664257	calsequestrin 1
LOC107986095	0.0489	-0.663448	uncharacterized LOC107986095
P2RX6P	0.0279	-0.662757	purinergic receptor P2X 6 pseudogene
UBE2T	0.0164	-0.662305	ubiquitin conjugating enzyme E2 T
TEDC2	0.0127	-0.662182	tubulin epsilon and delta complex 2
SPRY4-IT1	0.0205	-0.662033	SPRY4 intronic transcript 1
SNCG	0.0172	-0.661862	synuclein gamma
RIMS3	0.0136	-0.661261	regulating synaptic membrane exocytosis 3
MON1A	0.00329	-0.66101	MON1 homolog A, secretory trafficking associated
CHRM2	0.028	-0.659918	cholinergic receptor muscarinic 2
SUMO3	4.77e-05	-0.659292	small ubiquitin like modifier 3
HSPA8	0.000117	-0.658843	heat shock protein family A (Hsp70) member 8
LARGE1	0.000127	-0.658682	LARGE xylosyl- and glucuronyltransferase 1
RAB39A	0.00487	-0.658412	RAB39A, member RAS oncogene family
CRMP1	0.000773	-0.658167	collapsin response mediator protein 1
FLJ33534	0.00732	-0.657672	Putative uncharacterized protein FLJ33534
SCAMP5	0.0029	-0.65745	secretory carrier membrane protein 5
TAMALIN	0.00895	-0.65687	trafficking regulator and scaffold protein tamalin
SERTAD4	0.00382	-0.656457	SERTA domain containing 4
MAP7D2	0.0188	-0.656117	MAP7 domain containing 2
TCTE1	0.00262	-0.65596	t-complex-associated-testis-expressed 1
RIMBP2	0.00154	-0.655849	RIMS binding protein 2
LINC00643	0.0219	-0.65543	long intergenic non-protein coding RNA 643
GLT1D1	0.00346	-0.655268	glycosyltransferase 1 domain containing 1
ITFG1-AS1	0.0145	-0.655143	ITFG1 antisense RNA 1
CCDC65	0.00181	-0.655065	coiled-coil domain containing 65
IL1RAPL2	0.0371	-0.655045	interleukin 1 receptor accessory protein like 2
CCBE1	0.0415	-0.655039	collagen and calcium binding EGF domains 1
PLK2	0.02	-0.655001	polo like kinase 2
DUSP3	4.09e-05	-0.654652	dual specificity phosphatase 3
NMNAT2	0.0276	-0.654594	nicotinamide nucleotide adenylyltransferase 2
FRAS1	0.00765	-0.654539	Fraser extracellular matrix complex subunit 1
KCNQ5-DT	0.0292	-0.654268	KCNQ5 divergent transcript
PI4KA	0.000489	-0.653729	phosphatidylinositol 4-kinase alpha
KCNJ3	0.0339	-0.653316	potassium inwardly rectifying channel subfamily J member 3
ADCY1	0.00817	-0.653225	adenylate cyclase 1
PRRG3	0.017	-0.653076	proline rich and Gla domain 3
PCDH17	2.13e-05	-0.652829	protocadherin 17
KCNJ6	0.0424	-0.652234	potassium inwardly rectifying channel subfamily J member 6
LOC100287808	0.0172	-0.65113	uncharacterized LOC100287808
ST8SIA5	0.00393	-0.650978	ST8 alpha-N-acetyl-neuraminide alpha-2,8-sialyltransferase 5
LRRC73	0.0349	-0.650835	leucine rich repeat containing 73
PEX11B	0.000941	-0.650803	peroxisomal biogenesis factor 11 beta
SEPT5-GP1BB	0.0141	-0.650646	SEPT5-GP1BB readthrough
LDAF1	0.00144	-0.650517	lipid droplet assembly factor 1
HUNK	0.00308	-0.650493	hormonally up-regulated Neu-associated kinase
HS6ST3	0.0305	-0.650441	heparan sulfate 6-O-sulfotransferase 3
CDKN2AIPNL	0.00226	-0.650302	CDKN2A interacting protein N-terminal like
SLC4A3	0.000692	-0.650278	solute carrier family 4 member 3
PTTG1	0.00583	-0.650098	PTTG1 regulator of sister chromatid separation, securin
MIR3911	0.0162	-0.649952	microRNA 3911
PLEKHB2	0.00029	-0.649788	pleckstrin homology domain containing B2
DIRAS2	0.0257	-0.649756	DIRAS family GTPase 2
LY6H	0.0361	-0.649739	lymphocyte antigen 6 family member H
PACSIN1	0.0266	-0.648864	protein kinase C and casein kinase substrate in neurons 1
ASPHD2	0.00188	-0.64885	aspartate beta-hydroxylase domain containing 2
CNTNAP1	0.00187	-0.64853	contactin associated protein 1
OPRD1	0.0266	-0.648249	opioid receptor delta 1
NAP1L5	0.0155	-0.647468	nucleosome assembly protein 1 like 5
MAPK9	0.000939	-0.647357	mitogen-activated protein kinase 9
MINAR1	2.42e-05	-0.647167	membrane integral NOTCH2 associated receptor 1
LINC01234	0.0155	-0.646851	long intergenic non-protein coding RNA 1234
HCRTR1	0.000255	-0.646598	hypocretin receptor 1
EIF4A2	0.00514	-0.646131	eukaryotic translation initiation factor 4A2
KITLG	0.0128	-0.645889	KIT ligand
TRIM37	0.00204	-0.645515	tripartite motif containing 37
INSM2	0.0211	-0.645087	INSM transcriptional repressor 2
C8orf34	0.000846	-0.644897	chromosome 8 open reading frame 34
RIT2	0.0213	-0.644817	Ras like without CAAX 2
TMEM130	0.0372	-0.644787	transmembrane protein 130
FGF13	0.0446	-0.644408	fibroblast growth factor 13
TOLLIP	0.0017	-0.644112	toll interacting protein
WBP2NL	0.00363	-0.644103	WBP2 N-terminal like
AP3M2	0.000193	-0.644103	adaptor related protein complex 3 subunit mu 2
LOC105378726	0.00163	-0.643969	uncharacterized LOC105378726
ENTREP2	0.00289	-0.643579	endosomal transmembrane epsin interactor 2
SHISA9	0.00445	-0.643323	shisa family member 9
TMEM38A	0.00201	-0.642756	transmembrane protein 38A
ATP6V0C	0.0172	-0.642602	ATPase H+ transporting V0 subunit c
VWC2L	0.00789	-0.642516	von Willebrand factor C domain containing 2 like
LRRTM1	0.0097	-0.6423	leucine rich repeat transmembrane neuronal 1
ACHE	0.0166	-0.642076	acetylcholinesterase (Cartwright blood group)
YWHAZ	0.00441	-0.641958	tyrosine 3-monooxygenase/tryptophan 5-monooxygenase activation protein zeta
SLC9A6	0.00491	-0.641558	solute carrier family 9 member A6
PGAM5	0.000158	-0.641207	PGAM family member 5, mitochondrial serine/threonine protein phosphatase
MORN3	0.00104	-0.641191	MORN repeat containing 3
RHEBL1	0.0159	-0.641186	RHEB like 1
FAM220A	0.000477	-0.640939	family with sequence similarity 220 member A
EPDR1	0.0251	-0.640732	ependymin related 1
FDX2	0.000798	-0.640694	ferredoxin 2
RHBDD2	0.00547	-0.640111	rhomboid domain containing 2
SPINT2	0.00914	-0.639246	serine peptidase inhibitor, Kunitz type 2
PAK5	0.00348	-0.638927	p21 (RAC1) activated kinase 5
SNAP91	0.0258	-0.638894	synaptosome associated protein 91
GJD4	0.0477	-0.638635	gap junction protein delta 4
ABCG4	0.0213	-0.638192	ATP binding cassette subfamily G member 4
INPP5J	0.0187	-0.63815	inositol polyphosphate-5-phosphatase J
ENO2	0.0104	-0.63718	enolase 2
GABRG3	0.0158	-0.636759	gamma-aminobutyric acid type A receptor subunit gamma3
PIANP	0.00462	-0.636737	PILR alpha associated neural protein
FXYD6	0.0021	-0.635988	FXYD domain containing ion transport regulator 6
PRPH2	0.0103	-0.63513	peripherin 2
OR2L13	0.0456	-0.634956	olfactory receptor family 2 subfamily L member 13
LOC105377021	0.0388	-0.634806
GRIK1	0.000505	-0.634407	glutamate ionotropic receptor kainate type subunit 1
LOC105372632	0.0145	-0.634362
DLGAP1-AS4	0.0146	-0.634229	DLGAP1 antisense RNA 4
CHRNA4	0.00793	-0.634167	cholinergic receptor nicotinic alpha 4 subunit
BSCL2	0.004	-0.634163	BSCL2 lipid droplet biogenesis associated, seipin
AHNAK2	0.00275	-0.633902	AHNAK nucleoprotein 2
GREM2	0.0482	-0.633517	gremlin 2, DAN family BMP antagonist
ARL4C	0.00123	-0.633513	ADP ribosylation factor like GTPase 4C
LRRC4	0.0012	-0.633314	leucine rich repeat containing 4
DPP6	0.00181	-0.632934	dipeptidyl peptidase like 6
HSPA12A-AS1	0.00374	-0.632733	HSPA12A antisense RNA 1
KLHDC3	0.00525	-0.632638	kelch domain containing 3
FBXL2	0.00084	-0.632631	F-box and leucine rich repeat protein 2
RSPO3	0.0189	-0.632529	R-spondin 3
COPS7A	0.000345	-0.632399	COP9 signalosome subunit 7A
CERS6	0.0039	-0.632209	ceramide synthase 6
NDUFAF4	0.0108	-0.632132	NADH:ubiquinone oxidoreductase complex assembly factor 4
UCHL1	0.0107	-0.63135	ubiquitin C-terminal hydrolase L1
LINC00672	0.011	-0.630322	long intergenic non-protein coding RNA 672
PPME1	0.000522	-0.630101	protein phosphatase methylesterase 1
PDE2A	0.00284	-0.629846	phosphodiesterase 2A
KCNQ2	0.0324	-0.629675	potassium voltage-gated channel subfamily Q member 2
MMP17	0.0325	-0.629571	matrix metallopeptidase 17
PLCXD3	0.0197	-0.629474	phosphatidylinositol specific phospholipase C X domain containing 3
ATP6V0D1	0.004	-0.629429	ATPase H+ transporting V0 subunit d1
CALM1	0.00218	-0.628922	calmodulin 1
FSD1	0.00224	-0.627885	fibronectin type III and SPRY domain containing 1
UNC5D	0.0269	-0.62779	unc-5 netrin receptor D
NYAP2	0.00758	-0.627331	neuronal tyrosine-phosphorylated phosphoinositide-3-kinase adaptor 2
PIP5K1B	0.00526	-0.627188	phosphatidylinositol-4-phosphate 5-kinase type 1 beta
STK32C	0.00128	-0.627009	serine/threonine kinase 32C
PCDHGC5	0.00297	-0.626813	protocadherin gamma subfamily C, 5
SCN8A	0.0219	-0.626736	sodium voltage-gated channel alpha subunit 8
MAP2	0.0372	-0.626006	microtubule associated protein 2
ATP2A2	0.000131	-0.625748	ATPase sarcoplasmic/endoplasmic reticulum Ca2+ transporting 2
HDAC9	3.57e-05	-0.62513	histone deacetylase 9
LINC01719	0.0047	-0.625125	long intergenic non-protein coding RNA 1719
SLC35G1	0.000212	-0.625099	solute carrier family 35 member G1
NTN4	0.00124	-0.624748	netrin 4
C10orf82	0.0246	-0.624706	chromosome 10 open reading frame 82
ADGRA1	0.0149	-0.624379	adhesion G protein-coupled receptor A1
GPR176	0.00365	-0.624032	G protein-coupled receptor 176
TSPYL4	0.00383	-0.624004	TSPY like 4
ADAM11	0.00893	-0.623812	ADAM metallopeptidase domain 11
SCG5	0.0142	-0.623568	secretogranin V
LRRN2	0.0032	-0.62346	leucine rich repeat neuronal 2
GOT2	0.00123	-0.623291	glutamic-oxaloacetic transaminase 2
ANKRD33B	0.0103	-0.622902	ankyrin repeat domain 33B
SCN2A	0.0443	-0.622667	sodium voltage-gated channel alpha subunit 2
WNT7A	0.0377	-0.622309	Wnt family member 7A
PNMA8B	0.00474	-0.622181	PNMA family member 8B
NPTN	0.0171	-0.622164	neuroplastin
PLD3	0.0101	-0.621985	phospholipase D family member 3
CAMK2B	0.00734	-0.621955	calcium/calmodulin dependent protein kinase II beta
BCL11B	0.0099	-0.621832	BCL11 transcription factor B
JAKMIP1	0.00321	-0.621229	janus kinase and microtubule interacting protein 1
ARHGEF9	0.00166	-0.621148	Cdc42 guanine nucleotide exchange factor 9
FBXW7-AS1	0.0135	-0.620785	FBXW7 antisense RNA 1
CLIP3	0.000651	-0.620472	CAP-Gly domain containing linker protein 3
NELL1	0.0241	-0.620016	neural EGFL like 1
VDAC1	0.00152	-0.619618	voltage dependent anion channel 1
OXR1	0.0161	-0.619348	oxidation resistance 1
CADPS	0.00605	-0.619197	calcium dependent secretion activator
PCMT1	0.00485	-0.61918	protein-L-isoaspartate (D-aspartate) O-methyltransferase
MAN1A1	0.0109	-0.619093	mannosidase alpha class 1A member 1
FNDC4	0.00322	-0.618836	fibronectin type III domain containing 4
EGR3	0.0158	-0.618619	early growth response 3
NGEF	0.0131	-0.618326	neuronal guanine nucleotide exchange factor
TRNP1	0.0385	-0.618268	TMF1 regulated nuclear protein 1
SLC2A13	0.0236	-0.618159	solute carrier family 2 member 13
RALB	0.00013	-0.617724	RAS like proto-oncogene B
OTUB1	0.00596	-0.617723	OTU deubiquitinase, ubiquitin aldehyde binding 1
PGBD5	0.00227	-0.61763	piggyBac transposable element derived 5
PKD2L1	0.0171	-0.617339	polycystin 2 like 1, transient receptor potential cation channel
FAM81A	0.0204	-0.617276	family with sequence similarity 81 member A
RND1	0.0102	-0.616642	Rho family GTPase 1
GCNT4	0.0322	-0.616228	glucosaminyl (N-acetyl) transferase 4
NTNG1	0.00139	-0.616001	netrin G1
KLHDC8A	0.00255	-0.615724	kelch domain containing 8A
OBSCN-AS1	0.017	-0.615121	OBSCN antisense RNA 1
FJX1	0.0108	-0.614775	four-jointed box kinase 1
LMO4	0.0192	-0.614759	LIM domain only 4
DRP2	0.0107	-0.614352	dystrophin related protein 2
SMPD3	0.00718	-0.613679	sphingomyelin phosphodiesterase 3
SHANK1	0.0197	-0.613229	SH3 and multiple ankyrin repeat domains 1
THRB	0.00925	-0.612859	thyroid hormone receptor beta
MDH1	0.0176	-0.612654	malate dehydrogenase 1
WDR47	0.00346	-0.612606	WD repeat domain 47
CDKL5	0.00176	-0.612371	cyclin dependent kinase like 5
C16orf92	0.0168	-0.612293	chromosome 16 open reading frame 92
CKMT1A	0.0379	-0.610798	creatine kinase, mitochondrial 1A
BEGAIN	0.0174	-0.610385	brain enriched guanylate kinase associated
PPP4R4	0.0167	-0.610216	protein phosphatase 4 regulatory subunit 4
GPD1	0.0142	-0.610113	glycerol-3-phosphate dehydrogenase 1
SGTB	0.0138	-0.609823	small glutamine rich tetratricopeptide repeat co-chaperone beta
DLGAP4	0.000887	-0.609746	DLG associated protein 4
CHST8	0.0249	-0.609714	carbohydrate sulfotransferase 8
LCIIAR	0.00928	-0.609683	lung cancer immune cell infiltration associated lncRNA
G3BP2	0.0023	-0.609272	G3BP stress granule assembly factor 2
RASL10A	0.0436	-0.609224	RAS like family 10 member A
USP27X	0.00201	-0.608691	ubiquitin specific peptidase 27 X-linked
LOC105371996	0.0376	-0.606896	uncharacterized LOC105371996
GNG13	0.0258	-0.606843	G protein subunit gamma 13
TUBA1C	0.00224	-0.606753	tubulin alpha 1c
EPHA4	0.0445	-0.606559	EPH receptor A4
PAK3	0.0178	-0.606432	p21 (RAC1) activated kinase 3
CADM3-AS1	0.0101	-0.606156	CADM3 antisense RNA 1
CORO2A	0.00445	-0.606093	coronin 2A
SPRYD3	0.00157	-0.606013	SPRY domain containing 3
MAP2K4	0.00275	-0.605832	mitogen-activated protein kinase kinase 4
ANXA6	0.0116	-0.60466	annexin A6
MAP2K1	0.00617	-0.604515	mitogen-activated protein kinase kinase 1
RTN4RL1	0.0407	-0.604271	reticulon 4 receptor like 1
MYO16	0.00145	-0.604075	myosin XVI
LOC102723728	0.000623	-0.603464	nodal modulator 3-like
LINC00473	0.012	-0.603329	long intergenic non-protein coding RNA 473
DMTN	0.0132	-0.603246	dematin actin binding protein
DLX5	0.0233	-0.603098	distal-less homeobox 5
SYT7	0.023	-0.603095	synaptotagmin 7
F8A1	0.011	-0.602986	coagulation factor VIII associated 1
LOC101927182	0.0119	-0.602909	uncharacterized LOC101927182
NUDT4B	0.00145	-0.602649	nudix hydrolase 4B
KMO	0.0236	-0.602444	kynurenine 3-monooxygenase
STMN1	0.000361	-0.602403	stathmin 1
EPHB6	0.022	-0.601967	EPH receptor B6
BASP1	0.0186	-0.601966	brain abundant membrane attached signal protein 1
TMEM183A	0.000862	-0.601884	transmembrane protein 183A
LINGO1-AS2	0.0427	-0.601557	LINGO1 antisense RNA 2
SMAP2	0.000347	-0.601537	small ArfGAP2
PNMA8A	0.00363	-0.601354	PNMA family member 8A
JAZF1-AS1	0.00392	-0.60133	JAZF1 antisense RNA 1
TUBA1B	0.00431	-0.601053	tubulin alpha 1b
ASIC2	0.0107	-0.600897	acid sensing ion channel subunit 2
PRR36	0.0252	-0.600888	proline rich 36
PODXL2	0.000844	-0.600041	podocalyxin like 2
RGMB	0.00185	-0.59971	repulsive guidance molecule BMP co-receptor b
DGKZ	0.0069	-0.599215	diacylglycerol kinase zeta
MEF2C-AS2	0.0096	-0.598739	MEF2C antisense RNA 2
DLG4	0.00413	-0.59871	discs large MAGUK scaffold protein 4
MIR5010	0.00617	-0.598273	microRNA 5010
PCDHAC1	0.000184	-0.597756	protocadherin alpha subfamily C, 1
CEP170B	0.00992	-0.597197	centrosomal protein 170B
MORN4	0.00073	-0.597085	MORN repeat containing 4
ATP6V0E2	0.00223	-0.596759	ATPase H+ transporting V0 subunit e2
AJAP1	0.000883	-0.595915	adherens junctions associated protein 1
AGAP2	0.0229	-0.595858	ArfGAP with GTPase domain, ankyrin repeat and PH domain 2
ARHGAP11A-SCG5	0.012	-0.595263	ARHGAP11A-SCG5 readthrough
CADM3	0.0142	-0.595004	cell adhesion molecule 3
NRXN3	0.000469	-0.594914	neurexin 3
NUDT4P2	0.00206	-0.594835	nudix hydrolase 4 pseudogene 2
SATB2-AS1	0.0388	-0.594827	SATB2 antisense RNA 1
NOMO2	0.00029	-0.594749	NODAL modulator 2
MPC2	0.00274	-0.594735	mitochondrial pyruvate carrier 2
LOC107986291	0.0138	-0.594346
PNMA1	0.000982	-0.594249	PNMA family member 1
FAXC	0.0425	-0.594159	failed axon connections homolog, metaxin like GST domain containing
PRKCE	0.000523	-0.593998	protein kinase C epsilon
DYNC1I1	0.00418	-0.59383	dynein cytoplasmic 1 intermediate chain 1
TENM1	0.000538	-0.593752	teneurin transmembrane protein 1
IRGQ	0.00017	-0.59366	immunity related GTPase Q
LRP8	0.000192	-0.593412	LDL receptor related protein 8
LOC101927572	0.0009	-0.593398	uncharacterized LOC101927572
ATP5F1B	0.00367	-0.593373	ATP synthase F1 subunit beta
GPR158-AS1	0.0247	-0.593356	GPR158 antisense RNA 1
MST1R	0.0243	-0.592872	macrophage stimulating 1 receptor
ATP2B1	0.0267	-0.592735	ATPase plasma membrane Ca2+ transporting 1
PTGFRN	9.63e-05	-0.592304	prostaglandin F2 receptor inhibitor
FBXW7	0.00201	-0.591852	F-box and WD repeat domain containing 7
RAP1GAP	0.00106	-0.591796	RAP1 GTPase activating protein
ITFG1	0.0117	-0.591277	integrin alpha FG-GAP repeat containing 1
HMOX2	9.57e-05	-0.590997	heme oxygenase 2
HLF	0.0137	-0.590871	HLF transcription factor, PAR bZIP family member
LINC01106	0.0296	-0.59037	long intergenic non-protein coding RNA 1106
LIMK1	0.00324	-0.590357	LIM domain kinase 1
INPP5F	0.00895	-0.589979	inositol polyphosphate-5-phosphatase F
COL19A1	0.00877	-0.589913	collagen type XIX alpha 1 chain
MB21D2	0.00667	-0.589375	Mab-21 domain containing 2
CCND2	0.000192	-0.588919	cyclin D2
AK5	0.00388	-0.588902	adenylate kinase 5
PLCXD2	0.0443	-0.588901	phosphatidylinositol specific phospholipase C X domain containing 2
ADAMTS3	0.037	-0.588741	ADAM metallopeptidase with thrombospondin type 1 motif 3
PPP3R2	0.0337	-0.588586	protein phosphatase 3 regulatory subunit B, beta
ATP6V1C1	0.011	-0.588468	ATPase H+ transporting V1 subunit C1
IGLON5	0.0107	-0.588418	IgLON family member 5
AP1S1	0.016	-0.588231	adaptor related protein complex 1 subunit sigma 1
MYCBP2-AS1	0.000862	-0.588222	MYCBP2 antisense RNA 1
PROKR2	0.038	-0.587868	prokineticin receptor 2
MEIS3	0.0234	-0.587695	Meis homeobox 3
ADAMTS5	0.00846	-0.587432	ADAM metallopeptidase with thrombospondin type 1 motif 5
CHD3	8.34e-05	-0.587429	chromodomain helicase DNA binding protein 3
SLC9A7	0.00308	-0.587387	solute carrier family 9 member A7
SYT15-AS1	0.00527	-0.587333	SYT15 antisense RNA 1
DLK2	0.0309	-0.586298	delta like non-canonical Notch ligand 2
DHCR24	0.00147	-0.585981	24-dehydrocholesterol reductase
BSN	0.0289	-0.585305	bassoon presynaptic cytomatrix protein
SULF1	0.00096	-0.585233	sulfatase 1
KCNK4-TEX40	0.0241	-0.584865	KCNK4-TEX40 readthrough
GRK3	0.000335	-0.584513	G protein-coupled receptor kinase 3
EPHA5-AS1	0.0402	-0.584174	EPHA5 antisense RNA 1
CPNE6	0.00575	-0.584168	copine 6
CD101	4.52e-05	-0.583643	CD101 molecule
SHANK2	0.0138	-0.583558	SH3 and multiple ankyrin repeat domains 2
LYNX1-SLURP2	0.0304	-0.583145	LYNX1-SLURP2 readthrough
LYPD9P	0.0464	-0.583016	LY6/PLAUR domain containing 9, pseudogene
LOC105372998	0.0171	-0.582417	uncharacterized LOC105372998
OXCT1	0.00341	-0.58232	3-oxoacid CoA-transferase 1
NCBP2AS2	0.00556	-0.582153	NCBP2 antisense 2 (head to head)
BEX1	0.0235	-0.581919	brain expressed X-linked 1
GRM4	0.0212	-0.581844	glutamate metabotropic receptor 4
LYNX1	0.00627	-0.581767	Ly6/neurotoxin 1
CELF3	0.000756	-0.581564	CUGBP Elav-like family member 3
RUSC1	0.00272	-0.581539	RUN and SH3 domain containing 1
TIMM17A	0.00374	-0.581513	translocase of inner mitochondrial membrane 17A
TNFAIP8L1	0.000373	-0.581444	TNF alpha induced protein 8 like 1
HSD11B1L	0.017	-0.581396	hydroxysteroid 11-beta dehydrogenase 1 like
TIGAR	0.000522	-0.581117	TP53 induced glycolysis regulatory phosphatase
MYLK3	0.0257	-0.580823	myosin light chain kinase 3
PLPPR5	0.0288	-0.580696	phospholipid phosphatase related 5
TTYH3	0.0279	-0.580542	tweety family member 3
LOC107985423	0.0181	-0.580487	uncharacterized LOC107985423
TRIM54	0.0247	-0.580379	tripartite motif containing 54
ADARB1	0.000344	-0.579927	adenosine deaminase RNA specific B1
MYH10	0.00144	-0.579785	myosin heavy chain 10
PEG3	0.00282	-0.579683	paternally expressed 3
LOC105377921	0.0443	-0.579423	uncharacterized LOC105377921
CAMK1	0.000405	-0.579147	calcium/calmodulin dependent protein kinase I
CMAS	0.000968	-0.579133	cytidine monophosphate N-acetylneuraminic acid synthetase
FAM20B	0.000366	-0.578991	FAM20B glycosaminoglycan xylosylkinase
PLXNA1	0.00672	-0.57899	plexin A1
HMGCR	0.00466	-0.578746	3-hydroxy-3-methylglutaryl-CoA reductase
LINC02700	0.0268	-0.578727	long intergenic non-protein coding RNA 2700
ZYG11B	0.00282	-0.578702	zyg-11 family member B, cell cycle regulator
KCNA3	0.0388	-0.578551	potassium voltage-gated channel subfamily A member 3
RASSF3	0.000533	-0.577928	Ras association domain family member 3
RABIF	0.000229	-0.577581	RAB interacting factor
IGFBP2	0.0457	-0.576912	insulin like growth factor binding protein 2
RASL10B	0.0141	-0.576669	RAS like family 10 member B
PPP3R1	0.0267	-0.576433	protein phosphatase 3 regulatory subunit B, alpha
RFK	0.0462	-0.576144	riboflavin kinase
CNRIP1	0.0039	-0.576098	cannabinoid receptor interacting protein 1
NOMO3	0.00066	-0.576088	NODAL modulator 3
UBASH3B	0.000898	-0.575943	ubiquitin associated and SH3 domain containing B
CDK5R1	0.0206	-0.575822	cyclin dependent kinase 5 regulatory subunit 1
NPM3	0.00702	-0.575542	nucleophosmin/nucleoplasmin 3
TMEM169	0.00104	-0.575304	transmembrane protein 169
DGCR9	0.039	-0.574928	replaced by ID 26220
LINC01331	0.0281	-0.574912	long intergenic non-protein coding RNA 1331
KCNQ4	0.0184	-0.5748	potassium voltage-gated channel subfamily Q member 4
AMIGO1	0.0114	-0.574726	adhesion molecule with Ig like domain 1
PDXP	0.0281	-0.574685	pyridoxal phosphatase
SRRM4	0.0376	-0.574588	serine/arginine repetitive matrix 4
ATP5MC1	0.0182	-0.574517	ATP synthase membrane subunit c locus 1
MED18	6.26e-05	-0.573752	mediator complex subunit 18
DOK4	0.0022	-0.573365	docking protein 4
KCNK2	0.00373	-0.573115	potassium two pore domain channel subfamily K member 2
IQSEC2	0.00545	-0.572897	IQ motif and Sec7 domain ArfGEF 2
NEXMIF	0.0296	-0.571673	neurite extension and migration factor
ACTL6B	0.0423	-0.571437	actin like 6B
CNTNAP5	0.00987	-0.571437	contactin associated protein family member 5
DNAL4	0.00179	-0.57104	dynein axonemal light chain 4
MAP1B	0.00233	-0.571035	microtubule associated protein 1B
RAC3	0.0194	-0.570863	Rac family small GTPase 3
EHD3	0.00256	-0.570846	EH domain containing 3
PRRT1	0.00779	-0.57084	proline rich transmembrane protein 1
LZTS1	0.0155	-0.570702	leucine zipper tumor suppressor 1
STK16	0.00119	-0.570601	serine/threonine kinase 16
TSPYL1	0.0178	-0.570435	TSPY like 1
RASGRF2	0.00299	-0.569818	Ras protein specific guanine nucleotide releasing factor 2
PNMA2	0.0393	-0.569667	PNMA family member 2
GPR85	0.00619	-0.569531	G protein-coupled receptor 85
MEF2C	0.0262	-0.569404	myocyte enhancer factor 2C
ABRACL	0.00736	-0.569376	ABRA C-terminal like
DLGAP3	0.0497	-0.569339	DLG associated protein 3
PKIB	0.00689	-0.569249	cAMP-dependent protein kinase inhibitor beta
WNT9A	0.0403	-0.569239	Wnt family member 9A
CHL1	0.0219	-0.569137	cell adhesion molecule L1 like
DAGLA	0.0176	-0.568633	diacylglycerol lipase alpha
CEP19	0.00241	-0.568576	centrosomal protein 19
CDKN2D	0.00458	-0.568504	cyclin dependent kinase inhibitor 2D
GNB5	0.015	-0.568485	G protein subunit beta 5
MYADML2	0.0493	-0.567643	myeloid associated differentiation marker like 2
SLC25A22	0.0254	-0.567622	solute carrier family 25 member 22
PKP2	0.0393	-0.567555	plakophilin 2
TRIB2	0.00566	-0.567537	tribbles pseudokinase 2
RS1	0.0279	-0.567427	retinoschisin 1
TMIE	0.00268	-0.567344	transmembrane inner ear
CHL1-AS1	0.0173	-0.567131	CHL1 antisense RNA 1
LOC102724593	0.0165	-0.566807	uncharacterized LOC102724593
RUNDC3A	0.00876	-0.566785	RUN domain containing 3A
RND3	0.00105	-0.566554	Rho family GTPase 3
ANKRD50	0.000196	-0.566395	ankyrin repeat domain containing 50
GRM8	0.000119	-0.565937	glutamate metabotropic receptor 8
STAR	0.0241	-0.56573	steroidogenic acute regulatory protein
TMEM63B	0.000208	-0.565517	transmembrane protein 63B
PPP1R14C	0.0387	-0.565241	protein phosphatase 1 regulatory inhibitor subunit 14C
TPRG1L	0.00491	-0.564949	tumor protein p63 regulated 1 like
SDHAF4	0.00163	-0.564628	succinate dehydrogenase complex assembly factor 4
RNF165	0.0191	-0.56458	ring finger protein 165
OPCML	0.0386	-0.564385	opioid binding protein/cell adhesion molecule like
RITA1	0.00542	-0.564321	RBPJ interacting and tubulin associated 1
KCNAB2	0.0218	-0.564237	potassium voltage-gated channel subfamily A regulatory beta subunit 2
GRM1	0.0239	-0.564137	glutamate metabotropic receptor 1
ARF3	0.00102	-0.563985	ADP ribosylation factor 3
CAMTA2	0.00156	-0.563845	calmodulin binding transcription activator 2
SPTBN2	0.0164	-0.563791	spectrin beta, non-erythrocytic 2
RAB26	0.00793	-0.563636	RAB26, member RAS oncogene family
LOC100129534	0.00553	-0.563529	small nuclear ribonucleoprotein polypeptide N pseudogene
MAD2L1BP	0.00209	-0.563351	MAD2L1 binding protein
LINC01018	0.0279	-0.563336	long intergenic non-protein coding RNA 1018
SEMA6B	0.0237	-0.563218	semaphorin 6B
LNX1	0.0255	-0.563205	ligand of numb-protein X 1
TBC1D25	0.000594	-0.563113	TBC1 domain family member 25
LOC100506563	0.0138	-0.563084	uncharacterized LOC100506563
SYNGAP1	0.0018	-0.562998	synaptic Ras GTPase activating protein 1
ATXN7L3	0.00103	-0.561843	ataxin 7 like 3
GPRASP2	0.00986	-0.560947	G protein-coupled receptor associated sorting protein 2
CHRNB2	0.000523	-0.560927	cholinergic receptor nicotinic beta 2 subunit
PRSS54	0.000305	-0.560831	serine protease 54
WDR12	0.00151	-0.560826	WD repeat domain 12
MYCBP2	0.000424	-0.559924	MYC binding protein 2
MAGEE1	0.0373	-0.559298	MAGE family member E1
LOC105377572	0.0256	-0.559018	uncharacterized LOC105377572
ATP6V1D	0.00291	-0.558964	ATPase H+ transporting V1 subunit D
DRD1	0.0204	-0.558793	dopamine receptor D1
REPS2	0.00181	-0.558501	RALBP1 associated Eps domain containing 2
SRD5A1	0.0016	-0.557692	steroid 5 alpha-reductase 1
REEP2	0.00406	-0.557568	receptor accessory protein 2
LINC00294	7.72e-05	-0.557355	long intergenic non-protein coding RNA 294
CACNG8	0.0391	-0.5568	calcium voltage-gated channel auxiliary subunit gamma 8
SIAH3	0.0455	-0.556787	siah E3 ubiquitin protein ligase family member 3
PTPRR	0.0198	-0.556756	protein tyrosine phosphatase receptor type R
MATK	0.0143	-0.556686	megakaryocyte-associated tyrosine kinase
JCAD	0.000201	-0.556674	junctional cadherin 5 associated
MANEAL	0.00641	-0.556555	mannosidase endo-alpha like
CYP26B1	0.0298	-0.556327	cytochrome P450 family 26 subfamily B member 1
CACNA1E	0.0214	-0.556288	calcium voltage-gated channel subunit alpha1 E
CYFIP2	0.00782	-0.556	cytoplasmic FMR1 interacting protein 2
NIPSNAP1	0.00136	-0.555667	nipsnap homolog 1
RELL2	0.0157	-0.555265	RELT like 2
GRIK3	0.0058	-0.555179	glutamate ionotropic receptor kainate type subunit 3
ATXN7L3B	0.00141	-0.554961	ataxin 7 like 3B
CASC15	0.00175	-0.554943	cancer susceptibility 15
TSPAN5	0.000335	-0.554876	tetraspanin 5
GSKIP	0.00327	-0.554685	GSK3B interacting protein
SLC27A4	0.00547	-0.554558	solute carrier family 27 member 4
PPM1L	0.0048	-0.554472	protein phosphatase, Mg2+/Mn2+ dependent 1L
PNMA6A	0.038	-0.554307	PNMA family member 6A
DUSP14	0.00327	-0.554028	dual specificity phosphatase 14
ALDH1B1	0.00184	-0.553605	aldehyde dehydrogenase 1 family member B1
DNAJC5	0.000405	-0.553527	DnaJ heat shock protein family (Hsp40) member C5
EFNA3	0.0199	-0.552995	ephrin A3
SLC35F1	0.0195	-0.552838	solute carrier family 35 member F1
ADGRB2	0.0201	-0.552579	adhesion G protein-coupled receptor B2
ATP9A	0.000119	-0.552497	ATPase phospholipid transporting 9A (putative)
GPR179	0.000746	-0.55238	G protein-coupled receptor 179
PLCL2	0.00134	-0.552223	phospholipase C like 2
CSRNP3	0.045	-0.551693	cysteine and serine rich nuclear protein 3
UTS2B	0.0449	-0.551678	urotensin 2B
GALNTL6	0.0192	-0.551165	polypeptide N-acetylgalactosaminyltransferase like 6
SLC25A4	0.011	-0.551109	solute carrier family 25 member 4
CNNM1	0.0324	-0.551095	cyclin and CBS domain divalent metal cation transport mediator 1
RNF187	0.00223	-0.551039	ring finger protein 187
HCCS	0.00702	-0.55074	holocytochrome c synthase
NDEL1	7.73e-05	-0.550407	nudE neurodevelopment protein 1 like 1
HSDL1	0.00203	-0.550127	hydroxysteroid dehydrogenase like 1
PIP5KL1	0.0243	-0.550099	phosphatidylinositol-4-phosphate 5-kinase like 1
GARS1	0.00104	-0.550041	glycyl-tRNA synthetase 1
NOMO1	0.000106	-0.549656	NODAL modulator 1
PEG3-AS1	0.0175	-0.549634	PEG3 antisense RNA 1
LRRC20	0.00353	-0.548698	leucine rich repeat containing 20
USP11	0.0023	-0.548527	ubiquitin specific peptidase 11
SUB1	0.0155	-0.548171	SUB1 regulator of transcription
OSBPL10	0.0039	-0.54788	oxysterol binding protein like 10
ERFE	0.0195	-0.54771	erythroferrone
DLGAP2	0.0363	-0.547663	DLG associated protein 2
LOC441052	0.0294	-0.547578	uncharacterized LOC441052
AGAP2-AS1	0.0313	-0.547565	AGAP2 antisense RNA 1
PDE2A-AS2	0.00206	-0.547547	PDE2A antisense RNA 2
PPM1E	0.0289	-0.547293	protein phosphatase, Mg2+/Mn2+ dependent 1E
NPTX1	0.037	-0.547149	neuronal pentraxin 1
CLTC	0.00243	-0.546635	clathrin heavy chain
IFT22	0.00294	-0.54651	intraflagellar transport 22
FAT3	0.0409	-0.546351	FAT atypical cadherin 3
PER2	0.0163	-0.546223	period circadian regulator 2
RET	0.0442	-0.545892	ret proto-oncogene
LONRF2	0.0141	-0.545779	LON peptidase N-terminal domain and ring finger 2
GPRIN1	0.0123	-0.545734	G protein regulated inducer of neurite outgrowth 1
OGDHL	0.0253	-0.545454	oxoglutarate dehydrogenase L
PKNOX2	0.000751	-0.545335	PBX/knotted 1 homeobox 2
B4GAT1	0.026	-0.545146	beta-1,4-glucuronyltransferase 1
HMGCS1	0.00702	-0.54438	3-hydroxy-3-methylglutaryl-CoA synthase 1
JAZF1	0.00258	-0.544205	JAZF zinc finger 1
SUCLA2	0.00453	-0.543535	succinate-CoA ligase ADP-forming subunit beta
SEH1L	0.00236	-0.543518	SEH1 like nucleoporin
LSM11	0.0291	-0.542779	LSM11, U7 small nuclear RNA associated
ACTR3B	0.001	-0.542395	actin related protein 3B
C12orf43	0.000152	-0.542361	chromosome 12 open reading frame 43
RBFOX3	0.0457	-0.542327	RNA binding fox-1 homolog 3
MAST1	0.0266	-0.542289	microtubule associated serine/threonine kinase 1
ARID3C	0.0449	-0.542074	AT-rich interaction domain 3C
PELI3	0.00769	-0.54159	pellino E3 ubiquitin protein ligase family member 3
TOX3	0.00771	-0.541191	TOX high mobility group box family member 3
LPCAT4	0.00459	-0.540919	lysophosphatidylcholine acyltransferase 4
SLC25A14	0.0136	-0.540739	solute carrier family 25 member 14
RTN2	0.0185	-0.540648	reticulon 2
LOC105378779	0.0473	-0.540466
CHD5	0.0452	-0.540298	chromodomain helicase DNA binding protein 5
SMIM45	0.0208	-0.540134	small integral membrane protein 45
NUDT4	0.00613	-0.539786	nudix hydrolase 4
JPH3	0.0389	-0.539566	junctophilin 3
VIPR1	0.00491	-0.539413	vasoactive intestinal peptide receptor 1
EXOSC6	0.00101	-0.539372	exosome component 6
LOC105375429	0.0464	-0.539365	uncharacterized LOC105375429
BRI3BP	6.26e-05	-0.539349	BRI3 binding protein
KLC2	0.0105	-0.539138	kinesin light chain 2
TM2D3	0.00222	-0.538525	TM2 domain containing 3
TCERG1L	0.0235	-0.538212	transcription elongation regulator 1 like
ATP6AP1	0.0139	-0.538175	ATPase H+ transporting accessory protein 1
ATP2B3	0.0245	-0.53816	ATPase plasma membrane Ca2+ transporting 3
ILDR2	0.000294	-0.538044	immunoglobulin like domain containing receptor 2
FBXO9	0.00172	-0.53797	F-box protein 9
USP27X-DT	0.0154	-0.537766	USP27X divergent transcript
BOLA3-DT	4.72e-05	-0.537165	BOLA3 divergent transcript
PCLO	0.00727	-0.537147	piccolo presynaptic cytomatrix protein
HYOU1	6.26e-05	-0.536714	hypoxia up-regulated 1
GATB	0.000248	-0.536501	glutamyl-tRNA amidotransferase subunit B
TMEM132D	0.00514	-0.536406	transmembrane protein 132D
TSPYL5	0.00104	-0.536263	TSPY like 5
EPPK1	0.0496	-0.536192	epiplakin 1
SAE1	0.000154	-0.536118	SUMO1 activating enzyme subunit 1
PCDHACT	0.0034	-0.536071	protocadherin alpha constant
SMIM18	0.0165	-0.536032	small integral membrane protein 18
ETV1	0.0251	-0.535982	ETS variant transcription factor 1
HRH1	0.00535	-0.535827	histamine receptor H1
PRRT3	0.00754	-0.534868	proline rich transmembrane protein 3
OLA1	0.015	-0.534716	Obg like ATPase 1
SLIT2	0.0196	-0.534423	slit guidance ligand 2
TRIM67	0.00981	-0.534179	tripartite motif containing 67
FEZF2	0.0271	-0.533822	FEZ family zinc finger 2
CALN1	0.000115	-0.533714	calneuron 1
PIN1	0.0172	-0.53354	peptidylprolyl cis/trans isomerase, NIMA-interacting 1
SLITRK1	0.000694	-0.533316	SLIT and NTRK like family member 1
HSP90AB1	0.00363	-0.533297	heat shock protein 90 alpha family class B member 1
ANKRD34C-AS1	0.0444	-0.53325	ANKRD34C antisense RNA 1
RPP40	0.00272	-0.533199	ribonuclease P/MRP subunit p40
AP3B2	0.000109	-0.533183	adaptor related protein complex 3 subunit beta 2
CDC42SE2	0.00107	-0.53313	CDC42 small effector 2
ATXN1-AS1	0.00559	-0.53313	ATXN1 antisense RNA 1
FKBP11	0.00295	-0.532619	FKBP prolyl isomerase 11
PARD6A	0.047	-0.532564	par-6 family cell polarity regulator alpha
DNAJC6	0.00107	-0.532558	DnaJ heat shock protein family (Hsp40) member C6
MYT1L	0.0256	-0.531942	myelin transcription factor 1 like
SYT15B	0.00294	-0.531747	synaptotagmin 15B
ADAM23	0.0459	-0.531691	ADAM metallopeptidase domain 23
RBFOX2	0.00475	-0.53162	RNA binding fox-1 homolog 2
NAPA-AS1	0.0019	-0.531472	NAPA antisense RNA 1
MCAT	0.014	-0.531408	malonyl-CoA-acyl carrier protein transacylase
OTUB2	0.00127	-0.530798	OTU deubiquitinase, ubiquitin aldehyde binding 2
PPFIA3	0.0155	-0.530029	PTPRF interacting protein alpha 3
NRSN2	0.00469	-0.529663	neurensin 2
ATP6V0A1	0.000208	-0.529595	ATPase H+ transporting V0 subunit a1
MICAL2	0.00453	-0.529331	microtubule associated monooxygenase, calponin and LIM domain containing 2
APP	0.000461	-0.529218	amyloid beta precursor protein
CYB561D1	0.000442	-0.529127	cytochrome b561 family member D1
VKORC1L1	0.000865	-0.528992	vitamin K epoxide reductase complex subunit 1 like 1
ITPR1	0.0204	-0.528934	inositol 1,4,5-trisphosphate receptor type 1
KCNA6	0.00153	-0.528662	potassium voltage-gated channel subfamily A member 6
FBXO34	0.00774	-0.528546	F-box protein 34
HSPBP1	0.0346	-0.528434	HSPA (Hsp70) binding protein 1
PPP2R5D	0.000786	-0.52842	protein phosphatase 2 regulatory subunit B'delta
MIR6506	0.00275	-0.527463	microRNA 6506
PGAM4	0.0474	-0.527382	phosphoglycerate mutase family member 4
MXRA5	0.0298	-0.527212	matrix remodeling associated 5
DTX4	0.00125	-0.526913	deltex E3 ubiquitin ligase 4
DNAJC30	0.000361	-0.526879	DnaJ heat shock protein family (Hsp40) member C30
LIN7B	0.015	-0.526746	lin-7 homolog B, crumbs cell polarity complex component
ADGRB1	0.0394	-0.526655	adhesion G protein-coupled receptor B1
TPI1	0.0108	-0.526607	triosephosphate isomerase 1
KIF3A	0.00474	-0.526316	kinesin family member 3A
SLC36A1	0.000524	-0.525961	solute carrier family 36 member 1
VIPR1-AS1	0.00489	-0.525695	VIPR1 antisense RNA 1
VPS35	0.004	-0.525242	VPS35 retromer complex component
BTRC	0.000453	-0.524925	beta-transducin repeat containing E3 ubiquitin protein ligase
GDAP1L1	0.0167	-0.524455	ganglioside induced differentiation associated protein 1 like 1
HIVEP2	0.00053	-0.524363	HIVEP zinc finger 2
LNP1	0.00487	-0.524361	leukemia NUP98 fusion partner 1
CHMP3	0.000878	-0.523795	charged multivesicular body protein 3
OPRL1	0.0433	-0.523706	opioid related nociceptin receptor 1
HK1	0.00244	-0.52362	hexokinase 1
WSCD2	0.0211	-0.52355	WSC domain containing 2
RIPOR2	0.00639	-0.522934	RHO family interacting cell polarization regulator 2
HPCAL4	0.0409	-0.522893	hippocalcin like 4
CNTN4	0.0461	-0.522658	contactin 4
PDE4A	0.00256	-0.522255	phosphodiesterase 4A
TSPAN17	0.00383	-0.522029	tetraspanin 17
B4GALNT1	0.0236	-0.522002	beta-1,4-N-acetyl-galactosaminyltransferase 1
IGSF3	0.0143	-0.521919	immunoglobulin superfamily member 3
KIAA0513	0.00974	-0.521877	KIAA0513
LRRC8B	0.00153	-0.521601	leucine rich repeat containing 8 VRAC subunit B
ARHGEF3	0.00399	-0.521457	Rho guanine nucleotide exchange factor 3
CNIH3-AS1	0.0152	-0.521307	CNIH3 antisense RNA 1
UBE2N	0.015	-0.521052	ubiquitin conjugating enzyme E2 N
PRAG1	0.0204	-0.520862	PEAK1 related, kinase-activating pseudokinase 1
FOXH1	0.00632	-0.520784	forkhead box H1
HEXB	0.0304	-0.520492	hexosaminidase subunit beta
SMIM17	0.0136	-0.520382	small integral membrane protein 17
PAH	0.0331	-0.520149	phenylalanine hydroxylase
PPP1R11	0.000216	-0.520145	protein phosphatase 1 regulatory inhibitor subunit 11
BORCS8	0.00153	-0.51996	BLOC-1 related complex subunit 8
ARPP19	0.000907	-0.519953	cAMP regulated phosphoprotein 19
IQGAP3	0.045	-0.51976	IQ motif containing GTPase activating protein 3
TCP11L1	2.26e-05	-0.519329	t-complex 11 like 1
PGBD4	0.00246	-0.519208	piggyBac transposable element derived 4
RAN	0.00317	-0.519197	RAN, member RAS oncogene family
GRIK1-AS2	0.00511	-0.518884	GRIK1 antisense RNA 2
TDRKH	4.39e-05	-0.518417	tudor and KH domain containing
KIFAP3	0.011	-0.518365	kinesin associated protein 3
DYNLL1	0.0168	-0.51799	dynein light chain LC8-type 1
TMEM229B	0.00256	-0.517517	transmembrane protein 229B
GUCY1A1	0.00323	-0.517471	guanylate cyclase 1 soluble subunit alpha 1
PRPS2	0.0398	-0.517356	phosphoribosyl pyrophosphate synthetase 2
SERF1A	0.00443	-0.517075	small EDRK-rich factor 1A
FITM2	0.00107	-0.517022	fat storage inducing transmembrane protein 2
NUP50-DT	0.00197	-0.516587	NUP50 divergent transcript
LRRC4C	0.00166	-0.516214	leucine rich repeat containing 4C
EFR3A	0.0117	-0.515851	EFR3 homolog A
TUB	0.000708	-0.515453	TUB bipartite transcription factor
NAPA	0.00861	-0.515125	NSF attachment protein alpha
YARS1	0.00244	-0.515123	tyrosyl-tRNA synthetase 1
FAHD1	0.00346	-0.514723	fumarylacetoacetate hydrolase domain containing 1
NOVA2	0.000278	-0.514663	NOVA alternative splicing regulator 2
TOMM70	0.00732	-0.514474	translocase of outer mitochondrial membrane 70
PTPRO	0.0251	-0.513994	protein tyrosine phosphatase receptor type O
GFOD2	0.000623	-0.513975	glucose-fructose oxidoreductase domain containing 2
C12orf40	0.0183	-0.513728	chromosome 12 open reading frame 40
COA7	0.00175	-0.513464	cytochrome c oxidase assembly factor 7
PORCN	0.00748	-0.512914	porcupine O-acyltransferase
UQCRFS1	0.005	-0.512714	ubiquinol-cytochrome c reductase, Rieske iron-sulfur polypeptide 1
PPP2R2C	0.000109	-0.512651	protein phosphatase 2 regulatory subunit Bgamma
SMIM13	0.00266	-0.512576	small integral membrane protein 13
POP7	0.0426	-0.512508	POP7 homolog, ribonuclease P/MRP subunit
PRKCD	0.0344	-0.512254	protein kinase C delta
ATP13A2	0.0314	-0.511812	ATPase cation transporting 13A2
FBLN7	0.0319	-0.511644	fibulin 7
RPH3AL	0.00382	-0.511569	rabphilin 3A like (without C2 domains)
HYAL3	0.0489	-0.511452	hyaluronidase 3
LOC105369246	0.046	-0.511251	replaced by ID 400553
RGS7	0.0314	-0.511234	regulator of G protein signaling 7
CLVS1	0.00895	-0.510784	clavesin 1
MTMR9	0.00117	-0.510668	myotubularin related protein 9
EFR3B	0.00222	-0.510246	EFR3 homolog B
MFSD6	0.00153	-0.510055	major facilitator superfamily domain containing 6
GBA1	0.000122	-0.50969	glucosylceramidase beta 1
PIERCE1	0.0115	-0.50962	piercer of microtubule wall 1
ARF5	0.0164	-0.509392	ADP ribosylation factor 5
DCX	0.0244	-0.509293	doublecortin
KLC2-AS1	0.00176	-0.509226	KLC2 antisense RNA 1
GRAMD1B	0.00139	-0.509178	GRAM domain containing 1B
STMN3	0.0233	-0.50902	stathmin 3
SLC38A1	0.0022	-0.508888	solute carrier family 38 member 1
BLCAP	0.00169	-0.508655	BLCAP apoptosis inducing factor
FAM136A	0.00206	-0.507871	family with sequence similarity 136 member A
C2CD2L	0.00545	-0.507641	C2CD2 like
CHCHD4	0.00212	-0.50736	coiled-coil-helix-coiled-coil-helix domain containing 4
TMEM25	0.00804	-0.507339	transmembrane protein 25
NT5C3B	0.00436	-0.506483	5'-nucleotidase, cytosolic IIIB
TMX4	0.0191	-0.506463	thioredoxin related transmembrane protein 4
PFKP	0.0124	-0.506346	phosphofructokinase, platelet
FAM3C	0.0339	-0.505832	FAM3 metabolism regulating signaling molecule C
FBXO27	5.26e-05	-0.505802	F-box protein 27
WDR82	0.000632	-0.50578	WD repeat domain 82
TRUB1	0.0137	-0.505627	TruB pseudouridine synthase family member 1
ACSL4	0.00333	-0.50557	acyl-CoA synthetase long chain family member 4
RAPH1	0.00105	-0.505384	Ras association (RalGDS/AF-6) and pleckstrin homology domains 1
ZFYVE9	0.00216	-0.505127	zinc finger FYVE-type containing 9
NGRN	0.00154	-0.505012	neugrin, neurite outgrowth associated
PGAM1	0.00684	-0.504837	phosphoglycerate mutase 1
AP2A2	0.00202	-0.504579	adaptor related protein complex 2 subunit alpha 2
MDH2	0.00324	-0.504386	malate dehydrogenase 2
TMEFF2	0.000241	-0.504368	transmembrane protein with EGF like and two follistatin like domains 2
SERF1B	0.00721	-0.504203	small EDRK-rich factor 1B
WASF1	0.0246	-0.504148	WASP family member 1
CPNE5	0.024	-0.504122	copine 5
KCNH1	0.00437	-0.50405	potassium voltage-gated channel subfamily H member 1
COPS3	0.00363	-0.504035	COP9 signalosome subunit 3
KIF3B	0.000241	-0.503961	kinesin family member 3B
MIR6721	0.0181	-0.503875	microRNA 6721
HINT1	0.0216	-0.50344	histidine triad nucleotide binding protein 1
PJA2	0.00727	-0.503393	praja ring finger ubiquitin ligase 2
MLF2	0.00488	-0.503135	myeloid leukemia factor 2
CCDC74A	0.0161	-0.502901	coiled-coil domain containing 74A
LHFPL4	0.0116	-0.502892	LHFPL tetraspan subfamily member 4
COPRS	0.00917	-0.502839	coordinator of PRMT5 and differentiation stimulator
ENSA	0.000114	-0.502696	endosulfine alpha
NBL1	0.0158	-0.502039	NBL1, DAN family BMP antagonist
LOC105379869	0.0227	-0.501988
PRKACA	0.000571	-0.501833	protein kinase cAMP-activated catalytic subunit alpha
SAMD12	0.00163	-0.501827	sterile alpha motif domain containing 12
PEG10	0.0132	-0.501341	paternally expressed 10
OSBPL3	0.000464	-0.501297	oxysterol binding protein like 3
TTC3P1	0.00113	-0.500904	tetratricopeptide repeat domain 3 pseudogene 1
ATP6V1E1	0.0141	-0.500119	ATPase H+ transporting V1 subunit E1
RNF41	0.0035	-0.500092	ring finger protein 41
C19orf73	0.039	-0.500057	chromosome 19 open reading frame 73
EAF1	3.9e-05	-0.500052	ELL associated factor 1
RBM20	0.00411	-0.499985	RNA binding motif protein 20
PSMD8	0.00834	-0.499897	proteasome 26S subunit, non-ATPase 8
DLEU7-AS1	0.0136	-0.49974	DLEU7 antisense RNA 1
ATP5F1A	0.0039	-0.499626	ATP synthase F1 subunit alpha
LANCL2	0.00105	-0.499602	LanC like glutathione S-transferase 2
MKKS	0.0103	-0.499531	MKKS centrosomal shuttling protein
MAGEH1	0.0116	-0.499486	MAGE family member H1
LDHA	0.0132	-0.498862	lactate dehydrogenase A
RGS5	0.0262	-0.498775	regulator of G protein signaling 5
HPCAL1	0.0235	-0.498715	hippocalcin like 1
GNAL	0.0176	-0.49851	G protein subunit alpha L
FKBP1B	0.0227	-0.498379	FKBP prolyl isomerase 1B
PITPNA	0.000985	-0.498146	phosphatidylinositol transfer protein alpha
SNU13	0.00479	-0.497132	small nuclear ribonucleoprotein 13
GDI1	0.000782	-0.496968	GDP dissociation inhibitor 1
KPNA2	0.00253	-0.496309	karyopherin subunit alpha 2
ZFP92	0.000351	-0.496296	ZFP92 zinc finger protein
GSG1L	0.0129	-0.496289	GSG1 like
DMRTC1B	0.0328	-0.496087	DMRT like family C1B
PRICKLE2-AS1	0.00338	-0.495936	PRICKLE2 antisense RNA 1
STAU2	0.00369	-0.49593	staufen double-stranded RNA binding protein 2
DMRTC1	0.0333	-0.495872	DMRT like family C1
LAMB3	0.0153	-0.495728	laminin subunit beta 3
ABHD14A	0.0324	-0.49567	abhydrolase domain containing 14A
PPP2CA	0.0101	-0.495582	protein phosphatase 2 catalytic subunit alpha
GABBR1	0.00201	-0.495326	gamma-aminobutyric acid type B receptor subunit 1
ATP5MC3	0.0301	-0.494561	ATP synthase membrane subunit c locus 3
NDFIP1	0.0254	-0.494521	Nedd4 family interacting protein 1
LOC105370917	0.0022	-0.494436	uncharacterized LOC105370917
PEG13	0.0156	-0.494354	paternally expressed 13
NKRF	0.00782	-0.49427	NFKB repressing factor
CCNDBP1	0.00206	-0.494205	cyclin D1 binding protein 1
ABLIM2	0.0124	-0.493754	actin binding LIM protein family member 2
FAIM2	0.00869	-0.493494	Fas apoptotic inhibitory molecule 2
GNB1	0.000475	-0.493323	G protein subunit beta 1
ACTR10	0.0142	-0.492924	actin related protein 10
B3GNT2	0.000542	-0.492726	UDP-GlcNAc:betaGal beta-1,3-N-acetylglucosaminyltransferase 2
STOML1	0.011	-0.492634	stomatin like 1
PITPNM3	0.034	-0.492623	PITPNM family member 3
TXLNB	0.00288	-0.492403	taxilin beta
RAB6A	0.00804	-0.492276	RAB6A, member RAS oncogene family
GGCT	0.00348	-0.491862	gamma-glutamylcyclotransferase
AP2S1	0.0191	-0.49181	adaptor related protein complex 2 subunit sigma 1
GALNT11	0.000234	-0.49177	polypeptide N-acetylgalactosaminyltransferase 11
PIM2	0.00882	-0.491422	Pim-2 proto-oncogene, serine/threonine kinase
CENPS-CORT	0.00214	-0.491387	CENPS-CORT readthrough
CHRNA7	0.0319	-0.491294	cholinergic receptor nicotinic alpha 7 subunit
PDE1B	0.0225	-0.491185	phosphodiesterase 1B
CEND1	0.0344	-0.490712	cell cycle exit and neuronal differentiation 1
TUBB2A	0.0181	-0.490326	tubulin beta 2A class IIa
LUZP6	0.00562	-0.490258	leucine zipper protein 6
MTPN	0.00562	-0.490258	myotrophin
PDZD4	0.0158	-0.490154	PDZ domain containing 4
RASSF5	0.00424	-0.490062	Ras association domain family member 5
RNF6	0.0029	-0.490027	ring finger protein 6
EXTL2	0.0241	-0.489752	exostosin like glycosyltransferase 2
RNF103-CHMP3	0.000745	-0.489606	RNF103-CHMP3 readthrough
ARHGEF25	0.0169	-0.489246	Rho guanine nucleotide exchange factor 25
ZIM2	0.00179	-0.489187	zinc finger imprinted 2
KLC1	0.000184	-0.489126	kinesin light chain 1
CDR2	0.00146	-0.489086	cerebellar degeneration related protein 2
RRAGA	0.00579	-0.489069	Ras related GTP binding A
FBXO41	0.0351	-0.488575	F-box protein 41
HSP90AA1	0.000339	-0.488474	heat shock protein 90 alpha family class A member 1
UBFD1	0.000907	-0.488374	ubiquitin family domain containing 1
NOS1	0.0128	-0.487656	nitric oxide synthase 1
TOMM22	0.00188	-0.487533	translocase of outer mitochondrial membrane 22
DISP2	0.0378	-0.487509	dispatched RND transporter family member 2
GSK3A	0.00584	-0.487462	glycogen synthase kinase 3 alpha
MAPRE3	0.00932	-0.486629	microtubule associated protein RP/EB family member 3
RAB11FIP5	0.0127	-0.486458	RAB11 family interacting protein 5
LOC728743	0.00293	-0.486451	zinc finger domain-containing protein LOC728743
NDUFA8	0.0122	-0.486272	NADH:ubiquinone oxidoreductase subunit A8
ZNRF1	0.00207	-0.486114	zinc and ring finger 1
INSYN1	0.0151	-0.486066	inhibitory synaptic factor 1
PCDH1	0.00676	-0.485944	protocadherin 1
TUSC2	0.0103	-0.485254	tumor suppressor 2, mitochondrial calcium regulator
KCTD1	0.0157	-0.485055	potassium channel tetramerization domain containing 1
ATP5MJ	0.0328	-0.484861	ATP synthase membrane subunit j
BAIAP3	0.0421	-0.484676	BAI1 associated protein 3
GRIA3	0.00903	-0.484675	glutamate ionotropic receptor AMPA type subunit 3
SLC7A14	0.00696	-0.484618	solute carrier family 7 member 14
TNFRSF11A	0.00904	-0.484466	TNF receptor superfamily member 11a
COX5A	0.0199	-0.484458	cytochrome c oxidase subunit 5A
ELFN2	0.0212	-0.484398	extracellular leucine rich repeat and fibronectin type III domain containing 2
LINC01128	0.00209	-0.484338	long intergenic non-protein coding RNA 1128
OAT	0.00645	-0.484131	ornithine aminotransferase
ARX	0.0283	-0.484113	aristaless related homeobox
B3GALNT1	0.0128	-0.483825	beta-1,3-N-acetylgalactosaminyltransferase 1 (globoside blood group)
HRH2	0.00147	-0.483729	histamine receptor H2
APBB1	0.00898	-0.48357	amyloid beta precursor protein binding family B member 1
SNAI3-AS1	0.00652	-0.483339	SNAI3 antisense RNA 1
EID2	0.0442	-0.483264	EP300 interacting inhibitor of differentiation 2
SEMA4A	0.00639	-0.483019	semaphorin 4A
GET3	0.00506	-0.4829	guided entry of tail-anchored proteins factor 3, ATPase
PREPL	0.0493	-0.482744	prolyl endopeptidase like
DHRS11	0.0182	-0.482699	dehydrogenase/reductase 11
PTENP1	0.0037	-0.482665	phosphatase and tensin homolog pseudogene 1
ACE	0.0366	-0.482504	angiotensin I converting enzyme
B4GALT2	0.0255	-0.482391	beta-1,4-galactosyltransferase 2
GNAS	0.00395	-0.482377	GNAS complex locus
FIBP	0.00386	-0.481707	FGF1 intracellular binding protein
RNF175	0.0466	-0.481602	ring finger protein 175
CCDC106	0.0144	-0.481533	coiled-coil domain containing 106
NECTIN1	0.0147	-0.480949	nectin cell adhesion molecule 1
SPRED2	0.00381	-0.480937	sprouty related EVH1 domain containing 2
NDN	0.0214	-0.480545	necdin, MAGE family member
CD83	0.0111	-0.480459	CD83 molecule
TMCC1-DT	0.00414	-0.48022	TMCC1 divergent transcript
FAM98A	5.45e-05	-0.480149	family with sequence similarity 98 member A
STAC2	0.0379	-0.480083	SH3 and cysteine rich domain 2
PHACTR1	0.00971	-0.479709	phosphatase and actin regulator 1
INKA2	0.00758	-0.479567	inka box actin regulator 2
IMP3	0.0294	-0.479247	IMP U3 small nucleolar ribonucleoprotein 3
SNRNP25	0.0109	-0.478843	small nuclear ribonucleoprotein U11/U12 subunit 25
FAM166A	0.0382	-0.47838	family with sequence similarity 166 member A
EIF4E2	0.000137	-0.478363	eukaryotic translation initiation factor 4E family member 2
PAFAH1B1	0.00144	-0.478073	platelet activating factor acetylhydrolase 1b regulatory subunit 1
MEF2D	0.00206	-0.477921	myocyte enhancer factor 2D
LINC01963	0.0408	-0.477905	long intergenic non-protein coding RNA 1963
DSTN	0.0148	-0.477793	destrin, actin depolymerizing factor
TNFAIP8L3	0.0108	-0.47767	TNF alpha induced protein 8 like 3
SPOCK2	0.00232	-0.47749	SPARC (osteonectin), cwcv and kazal like domains proteoglycan 2
SHROOM2	0.00286	-0.477414	shroom family member 2
SATB1	0.00531	-0.47715	SATB homeobox 1
MAPRE2	0.000141	-0.476988	microtubule associated protein RP/EB family member 2
RPL7L1	0.000368	-0.47665	ribosomal protein L7 like 1
MAST3	0.00723	-0.476582	microtubule associated serine/threonine kinase 3
MAPK8IP2	0.0276	-0.476574	mitogen-activated protein kinase 8 interacting protein 2
FKBP1A	0.0075	-0.476541	FKBP prolyl isomerase 1A
ATRN	0.000202	-0.476305	attractin
ARL15	0.0274	-0.47599	ADP ribosylation factor like GTPase 15
KLHL29	0.0136	-0.475979	kelch like family member 29
TUBB	0.00974	-0.475652	tubulin beta class I
GPD1L	0.00923	-0.475569	glycerol-3-phosphate dehydrogenase 1 like
DACT3	0.0212	-0.475025	dishevelled binding antagonist of beta catenin 3
GZF1	0.00466	-0.474977	GDNF inducible zinc finger protein 1
SLC25A3	0.00426	-0.474855	solute carrier family 25 member 3
POMGNT2	0.0112	-0.474744	protein O-linked mannose N-acetylglucosaminyltransferase 2 (beta 1,4-)
SELENOH	0.00413	-0.474696	selenoprotein H
HOMER1	0.0172	-0.47436	homer scaffold protein 1
MRTO4	0.000493	-0.474347	MRT4 homolog, ribosome maturation factor
CPT1C	0.00245	-0.473779	carnitine palmitoyltransferase 1C
ISYNA1	0.0294	-0.4737	inositol-3-phosphate synthase 1
CMSS1	0.00245	-0.473676	cms1 ribosomal small subunit homolog
ATP8A2	0.0334	-0.47347	ATPase phospholipid transporting 8A2
POMK	0.000255	-0.473233	protein O-mannose kinase
MIR3659HG	0.0387	-0.473082	MIR3659 host gene
LAMTOR3	0.025	-0.472682	late endosomal/lysosomal adaptor, MAPK and MTOR activator 3
SUSD5	0.00685	-0.472586	sushi domain containing 5
AKAP11	0.00303	-0.472552	A-kinase anchoring protein 11
TRIM3	0.0181	-0.472471	tripartite motif containing 3
SNAPC5	0.00323	-0.472399	small nuclear RNA activating complex polypeptide 5
LY6E-DT	0.0387	-0.47237	LY6E divergent transcript
RETREG2	0.00346	-0.472253	reticulophagy regulator family member 2
RAB3D	0.000675	-0.472076	RAB3D, member RAS oncogene family
LOC728392	0.0267	-0.471266	uncharacterized LOC728392
MADD	0.000244	-0.471097	MAP kinase activating death domain
MAPK1	0.0015	-0.47109	mitogen-activated protein kinase 1
RSPH14	0.0208	-0.470939	radial spoke head 14 homolog
MBOAT7	0.0407	-0.470865	membrane bound O-acyltransferase domain containing 7
LYSMD2	0.0148	-0.470822	LysM domain containing 2
RASGEF1A	0.00251	-0.470297	RasGEF domain family member 1A
ACAT2	0.00323	-0.470031	acetyl-CoA acetyltransferase 2
BCL7B	0.000288	-0.469986	BAF chromatin remodeling complex subunit BCL7B
MACROD2	0.00732	-0.469893	mono-ADP ribosylhydrolase 2
NCS1	0.0262	-0.469871	neuronal calcium sensor 1
CMTM4	8.79e-06	-0.469869	CKLF like MARVEL transmembrane domain containing 4
PMM1	0.00262	-0.469671	phosphomannomutase 1
C16orf87	0.0124	-0.469228	chromosome 16 open reading frame 87
MIR1909	0.0184	-0.469222	microRNA 1909
ARPC5L	0.00741	-0.469008	actin related protein 2/3 complex subunit 5 like
BEX2	0.0451	-0.468769	brain expressed X-linked 2
ANKRD52	0.000522	-0.468647	ankyrin repeat domain 52
WNK2	0.0185	-0.467714	WNK lysine deficient protein kinase 2
SLC35B4	0.000589	-0.467626	solute carrier family 35 member B4
ATP5PD	0.00389	-0.467232	ATP synthase peripheral stalk subunit d
KCTD17	0.0196	-0.467059	potassium channel tetramerization domain containing 17
CCDC113	0.0015	-0.466996	coiled-coil domain containing 113
SPIN1	0.00229	-0.466846	spindlin 1
NOS1AP	0.00346	-0.466761	nitric oxide synthase 1 adaptor protein
COPS4	0.0158	-0.466622	COP9 signalosome subunit 4
METAP1	0.00175	-0.466568	methionyl aminopeptidase 1
PITPNM2	0.0148	-0.466559	phosphatidylinositol transfer protein membrane associated 2
CYGB	0.0146	-0.466361	cytoglobin
DNAJC18	0.00029	-0.466218	DnaJ heat shock protein family (Hsp40) member C18
NDUFC2	0.00833	-0.466117	NADH:ubiquinone oxidoreductase subunit C2
BMERB1	0.00866	-0.465928	bMERB domain containing 1
ANKRD24	0.00771	-0.465918	ankyrin repeat domain 24
AACS	0.00763	-0.46584	acetoacetyl-CoA synthetase
CCT5	0.000694	-0.464973	chaperonin containing TCP1 subunit 5
APBA1	0.00239	-0.464771	amyloid beta precursor protein binding family A member 1
SLC16A2	0.000653	-0.464718	solute carrier family 16 member 2
EI24	0.000143	-0.464543	EI24 autophagy associated transmembrane protein
EXTL3	0.000396	-0.464151	exostosin like glycosyltransferase 3
FXYD6-FXYD2	0.013	-0.46388	FXYD6-FXYD2 readthrough
PITHD1	0.00804	-0.463492	PITH domain containing 1
LOC93622	0.000545	-0.463352	Morf4 family associated protein 1 like 1
LOC283683	0.0306	-0.462774	uncharacterized LOC283683
APOO	0.0208	-0.462596	apolipoprotein O
GLS	0.048	-0.462355	glutaminase
MAP6	0.00103	-0.46234	microtubule associated protein 6
HR	0.0376	-0.462236	HR lysine demethylase and nuclear receptor corepressor
PITPNB	0.000781	-0.461754	phosphatidylinositol transfer protein beta
NEDD8	0.0167	-0.461689	NEDD8 ubiquitin like modifier
TRIM32	0.00181	-0.461628	tripartite motif containing 32
SLITRK5	0.0234	-0.461421	SLIT and NTRK like family member 5
DMXL2	0.00507	-0.461121	Dmx like 2
RNF112	0.00659	-0.460898	ring finger protein 112
GSK3B	0.00238	-0.460863	glycogen synthase kinase 3 beta
ILRUN	0.000122	-0.460567	inflammation and lipid regulator with UBA-like and NBR1-like domains
LOC389895	0.0472	-0.460555	chromosome 16 open reading frame 72-like
MTCH1	0.00791	-0.460466	mitochondrial carrier 1
SUSD1	0.0032	-0.459808	sushi domain containing 1
PRPS1	0.00678	-0.459649	phosphoribosyl pyrophosphate synthetase 1
SEMA3C	0.0344	-0.459386	semaphorin 3C
SLC24A3	0.0185	-0.459215	solute carrier family 24 member 3
FBN2	0.0417	-0.459153	fibrillin 2
PIK3CB	0.0039	-0.459146	phosphatidylinositol-4,5-bisphosphate 3-kinase catalytic subunit beta
TMEM200C	0.00491	-0.458973	transmembrane protein 200C
C1orf21	0.00983	-0.458392	chromosome 1 open reading frame 21
ATP6AP2	0.0185	-0.458146	ATPase H+ transporting accessory protein 2
MAGEF1	0.00793	-0.458111	MAGE family member F1
RAB40C	0.0385	-0.457796	RAB40C, member RAS oncogene family
RUSC2	0.00365	-0.457773	RUN and SH3 domain containing 2
C12orf4	0.00244	-0.457762	chromosome 12 open reading frame 4
USP22	0.00029	-0.457489	ubiquitin specific peptidase 22
UBE2Q1-AS1	0.00137	-0.457325	UBE2Q1 antisense RNA 1
FHOD3	0.0066	-0.45728	formin homology 2 domain containing 3
PRXL2B	0.0261	-0.456853	peroxiredoxin like 2B
ASNS	0.00483	-0.456795	asparagine synthetase (glutamine-hydrolyzing)
GPRIN2	0.0428	-0.456668	G protein regulated inducer of neurite outgrowth 2
LRRC47	0.00134	-0.456484	leucine rich repeat containing 47
ZNF280B	0.0204	-0.456392	zinc finger protein 280B
EPB41L4B	0.0104	-0.456173	erythrocyte membrane protein band 4.1 like 4B
ANK2	0.000963	-0.456096	ankyrin 2
LOC102724965	0.0472	-0.456056	uncharacterized LOC102724965
SORCS3	0.0149	-0.455981	sortilin related VPS10 domain containing receptor 3
MRPL3	0.00682	-0.455975	mitochondrial ribosomal protein L3
MEAF6	0.00748	-0.455842	MYST/Esa1 associated factor 6
GPR61	0.00713	-0.455794	G protein-coupled receptor 61
PREP	0.00348	-0.455741	prolyl endopeptidase
VDAC3	0.0151	-0.455689	voltage dependent anion channel 3
ALDH1A3-AS1	0.00911	-0.455571	ALDH1A3 antisense RNA 1
DNAJA1	0.00156	-0.4555	DnaJ heat shock protein family (Hsp40) member A1
LOC101929937	0.0184	-0.455319	serine/arginine repetitive matrix protein 2-like
TMEM179	0.0101	-0.455298	transmembrane protein 179
TERF2IP	0.00161	-0.45491	TERF2 interacting protein
RAB39B	0.0205	-0.4549	RAB39B, member RAS oncogene family
ECSIT	0.00625	-0.454614	ECSIT signaling integrator
EPHA3	0.00708	-0.454485	EPH receptor A3
DNAJC28	0.0158	-0.454391	DnaJ heat shock protein family (Hsp40) member C28
PIWIL1	0.00996	-0.454137	piwi like RNA-mediated gene silencing 1
CENPF	0.0373	-0.454126	centromere protein F
SLC24A2	0.00862	-0.454106	solute carrier family 24 member 2
GHITM	0.0166	-0.454036	growth hormone inducible transmembrane protein
MRPL28	0.0167	-0.453936	mitochondrial ribosomal protein L28
VILL	0.00638	-0.453636	villin like
TUBB4B	0.0279	-0.453186	tubulin beta 4B class IVb
AHRR	0.004	-0.453178	aryl hydrocarbon receptor repressor
SLC25A23	0.00129	-0.452921	solute carrier family 25 member 23
BMPR2	0.012	-0.452369	bone morphogenetic protein receptor type 2
LOC101060179	0.0244	-0.452249	replaced by ID 56981
LOC105375957	0.0145	-0.452113	uncharacterized LOC105375957
KLHL34	0.0418	-0.451972	kelch like family member 34
TPGS2	0.000647	-0.45185	tubulin polyglutamylase complex subunit 2
TRUB2	8.71e-05	-0.451788	TruB pseudouridine synthase family member 2
PPP5C	0.000602	-0.451727	protein phosphatase 5 catalytic subunit
MYPOP	0.0202	-0.451665	Myb related transcription factor, partner of profilin
RWDD2B	0.04	-0.451535	RWD domain containing 2B
GPRASP3	0.0193	-0.451468	G protein-coupled receptor associated sorting protein family member 3
COA3	0.0062	-0.451463	cytochrome c oxidase assembly factor 3
ZNF71-SMIM17	0.00911	-0.451126	ZNF71-SMIM17 readthrough (NMD candidate)
MIR600HG	0.00524	-0.451066	MIR600 host gene
ABI2	0.00343	-0.450753	abl interactor 2
SERPINF1	0.0221	-0.450723	serpin family F member 1
PMEPA1	0.000285	-0.450331	prostate transmembrane protein, androgen induced 1
LOC105371481	9.61e-05	-0.450176	uncharacterized LOC105371481
CCDC34	0.0394	-0.449827	coiled-coil domain containing 34
IQSEC1	0.00125	-0.449465	IQ motif and Sec7 domain ArfGEF 1
GCSIR	0.0488	-0.449392	GPR55 cis regulatory suppressor of immune response RNA
LINC03027	0.0307	-0.449328	long intergenic non-protein coding RNA 3027
FAM110B	0.00685	-0.449288	family with sequence similarity 110 member B
TSPAN2	0.0433	-0.448335	tetraspanin 2
GPI	0.00474	-0.448028	glucose-6-phosphate isomerase
VXN	0.0073	-0.447907	vexin
TMOD2	0.0111	-0.447878	tropomodulin 2
DAB1	0.0317	-0.447824	DAB adaptor protein 1
CD99L2	0.00203	-0.447793	CD99 molecule like 2
GPRASP1	0.00735	-0.447696	G protein-coupled receptor associated sorting protein 1
TMED3	0.00928	-0.447659	transmembrane p24 trafficking protein 3
TRAPPC1	0.00406	-0.447539	trafficking protein particle complex subunit 1
RNF157	0.00244	-0.447433	ring finger protein 157
COQ3	0.00688	-0.447362	coenzyme Q3, methyltransferase
SGSM1	0.00576	-0.446566	small G protein signaling modulator 1
TUBG1	0.0101	-0.446285	tubulin gamma 1
UBE2Q1	0.00107	-0.4461	ubiquitin conjugating enzyme E2 Q1
BOLA3	0.0304	-0.445939	bolA family member 3
ENTPD6	0.00632	-0.445723	ectonucleoside triphosphate diphosphohydrolase 6
LMTK2	0.0128	-0.445721	lemur tyrosine kinase 2
NSMF	0.0136	-0.445595	NMDA receptor synaptonuclear signaling and neuronal migration factor
ITGB1BP1	0.000256	-0.445202	integrin subunit beta 1 binding protein 1
SLC16A14	0.032	-0.445139	solute carrier family 16 member 14
OPA3	0.000435	-0.445023	outer mitochondrial membrane lipid metabolism regulator OPA3
GAS7	0.00124	-0.444658	growth arrest specific 7
LIG4	0.0026	-0.444574	DNA ligase 4
LOC105370589	0.00027	-0.444456	uncharacterized LOC105370589
MEA1	0.00381	-0.444258	male-enhanced antigen 1
PJA1	0.00644	-0.444173	praja ring finger ubiquitin ligase 1
RBM18	0.00382	-0.444053	RNA binding motif protein 18
EPB41L3	0.00464	-0.443825	erythrocyte membrane protein band 4.1 like 3
MIR3661	0.0137	-0.44382	microRNA 3661
NLGN4X	0.00732	-0.443722	neuroligin 4 X-linked
CENPBD2P	0.00463	-0.443408	CENPB DNA-binding domains containing 2, pseudogene
CAMK2N1	0.0117	-0.443274	calcium/calmodulin dependent protein kinase II inhibitor 1
MIR10397	0.0433	-0.443029	microRNA 10397
TOMM20	0.0217	-0.443011	translocase of outer mitochondrial membrane 20
SHC3	0.0436	-0.44291	SHC adaptor protein 3
PRICKLE2	0.00374	-0.44286	prickle planar cell polarity protein 2
RAP1GDS1	0.00639	-0.442852	Rap1 GTPase-GDP dissociation stimulator 1
MAP1A	0.00197	-0.442808	microtubule associated protein 1A
MRPL15	0.0223	-0.442364	mitochondrial ribosomal protein L15
PRKCZ	0.00197	-0.441758	protein kinase C zeta
PRRT2	0.0295	-0.441606	proline rich transmembrane protein 2
LOC105374772	0.0337	-0.441555	replaced by ID 105374773
THRIL	0.000248	-0.441203	TNF and HNRNPL related immunoregulatory long non-coding RNA
KIAA1107	0.0378	-0.441157	replaced by ID 284697
SLC39A3	0.0455	-0.441126	solute carrier family 39 member 3
PSMA5	0.0123	-0.440765	proteasome 20S subunit alpha 5
USP5	0.00346	-0.44052	ubiquitin specific peptidase 5
PFKM	0.0118	-0.440321	phosphofructokinase, muscle
GPR162	0.04	-0.440265	G protein-coupled receptor 162
PPP2R2B	0.000974	-0.440263	protein phosphatase 2 regulatory subunit Bbeta
SOCS7	0.000107	-0.440005	suppressor of cytokine signaling 7
RANBP6	0.0141	-0.439899	RAN binding protein 6
RAB22A	0.0104	-0.439734	RAB22A, member RAS oncogene family
FLOT2	0.00323	-0.439622	flotillin 2
ABHD12B	0.0242	-0.439469	abhydrolase domain containing 12B
LSM4	0.00738	-0.439359	LSM4 homolog, U6 small nuclear RNA and mRNA degradation associated
VPS26B	0.00138	-0.439325	VPS26 retromer complex component B
DCTN3	0.0128	-0.439251	dynactin subunit 3
PGRMC1	0.0229	-0.439155	progesterone receptor membrane component 1
OSBP2	0.01	-0.438892	oxysterol binding protein 2
IPO5	0.000638	-0.438755	importin 5
C1QTNF2	0.0318	-0.438115	C1q and TNF related 2
FAM135B	0.0467	-0.437942	family with sequence similarity 135 member B
TMEM268	0.00531	-0.437934	transmembrane protein 268
PIP4K2C	0.0184	-0.437663	phosphatidylinositol-5-phosphate 4-kinase type 2 gamma
TMEM54	0.0285	-0.43753	transmembrane protein 54
FBXO45	0.000558	-0.437431	F-box protein 45
MAGED1	0.0177	-0.437333	MAGE family member D1
DYNLL2	0.00222	-0.437271	dynein light chain LC8-type 2
PPP1R9A	0.000231	-0.437266	protein phosphatase 1 regulatory subunit 9A
BEX3	0.00606	-0.437242	brain expressed X-linked 3
SLC41A3	0.00934	-0.437053	solute carrier family 41 member 3
PRKACB	0.0274	-0.43703	protein kinase cAMP-activated catalytic subunit beta
LOC105375489	0.0256	-0.436994	uncharacterized LOC105375489
PPP2R1A	0.0156	-0.436698	protein phosphatase 2 scaffold subunit Aalpha
GLCE	0.00495	-0.436464	glucuronic acid epimerase
MYG1	0.0128	-0.436279	MYG1 exonuclease
JAG2	0.0479	-0.436132	jagged canonical Notch ligand 2
NRXN2	0.023	-0.436118	neurexin 2
LOC107986182	0.0321	-0.436089	uncharacterized LOC107986182
TOMM34	0.0314	-0.436043	translocase of outer mitochondrial membrane 34
STARD4-AS1	0.0148	-0.436023	STARD4 antisense RNA 1
DYNC1LI1	0.00318	-0.435909	dynein cytoplasmic 1 light intermediate chain 1
ABR	0.000683	-0.435681	ABR activator of RhoGEF and GTPase
ADAM22	0.0371	-0.43566	ADAM metallopeptidase domain 22
PRKAR1A	0.000458	-0.435556	protein kinase cAMP-dependent type I regulatory subunit alpha
PIP5K1C	0.0195	-0.435051	phosphatidylinositol-4-phosphate 5-kinase type 1 gamma
ZNF667-AS1	0.00401	-0.434776	ZNF667 antisense RNA 1 (head to head)
THOC3	0.0243	-0.434668	THO complex subunit 3
TMEM203	0.00379	-0.434589	transmembrane protein 203
LOC105372768	0.0143	-0.43457	uncharacterized LOC105372768
SMUG1	0.0013	-0.434553	single-strand-selective monofunctional uracil-DNA glycosylase 1
KCNK12	0.00741	-0.434466	potassium two pore domain channel subfamily K member 12
PPP1R7	0.0051	-0.434378	protein phosphatase 1 regulatory subunit 7
MRPL21	0.00402	-0.43394	mitochondrial ribosomal protein L21
PTGES3L	0.0359	-0.4337	prostaglandin E synthase 3 like
GPC6	0.0219	-0.433689	glypican 6
DOCK3	3.63e-05	-0.433587	dedicator of cytokinesis 3
FXR2	0.00144	-0.433389	FMR1 autosomal homolog 2
LZTFL1	0.0428	-0.433223	leucine zipper transcription factor like 1
MIR12127	0.0145	-0.433195	microRNA 12127
SYT15	0.0136	-0.433041	synaptotagmin 15
ZER1	0.0049	-0.432514	zyg-11 related cell cycle regulator
CACNA2D2	0.0206	-0.432491	calcium voltage-gated channel auxiliary subunit alpha2delta 2
LINC01141	0.0398	-0.432358	long intergenic non-protein coding RNA 1141
RAPGEFL1	0.0171	-0.4322	Rap guanine nucleotide exchange factor like 1
TRPM2	0.0125	-0.431659	transient receptor potential cation channel subfamily M member 2
GBAP1	0.00286	-0.431608	glucosylceramidase beta pseudogene 1
LOC112694756	0.0279	-0.431507	uncharaterized LOC112694756
LOC105378728	0.0102	-0.431227	uncharacterized LOC105378728
NOPCHAP1	0.000887	-0.431221	NOP protein chaperone 1
TRMT12	0.000148	-0.431215	tRNA methyltransferase 12 homolog
FBXO44	0.013	-0.430989	F-box protein 44
STRIP2	0.0135	-0.430921	striatin interacting protein 2
IGSF21	0.0227	-0.430844	immunoglobin superfamily member 21
C3orf14	0.0455	-0.430699	chromosome 3 open reading frame 14
C19orf12	0.000117	-0.43018	chromosome 19 open reading frame 12
KLHL42	0.00224	-0.430171	kelch like family member 42
TMEM74	0.0167	-0.429878	transmembrane protein 74
ENTPD4	0.00029	-0.429795	ectonucleoside triphosphate diphosphohydrolase 4
ANKRD6	3.63e-05	-0.429715	ankyrin repeat domain 6
PGAP1	0.0199	-0.429667	post-GPI attachment to proteins inositol deacylase 1
CDS2	0.000103	-0.42952	CDP-diacylglycerol synthase 2
HSPA4	0.000442	-0.429459	heat shock protein family A (Hsp70) member 4
BRINP1	0.0321	-0.429316	BMP/retinoic acid inducible neural specific 1
SNX32	0.0029	-0.42911	sorting nexin 32
GFUS	0.0286	-0.429062	GDP-L-fucose synthase
CZ1P-ASNS	0.00224	-0.428955	CZ1P-ASNS readthrough
DNAH5	0.0331	-0.428619	dynein axonemal heavy chain 5
LUZP2	0.0206	-0.428597	leucine zipper protein 2
ARPC1A	0.00351	-0.428325	actin related protein 2/3 complex subunit 1A
TLN2	0.00326	-0.428245	talin 2
TLL1	0.0492	-0.428004	tolloid like 1
NCAM1-AS1	0.000141	-0.427996	NCAM1 antisense RNA1
VAPB	0.000625	-0.427968	VAMP associated protein B and C
MTA1-DT	0.0259	-0.4278	MTA1 divergent transcript
DYRK1B	0.0159	-0.427586	dual specificity tyrosine phosphorylation regulated kinase 1B
FAM174A	0.0137	-0.427481	family with sequence similarity 174 member A
UQCRC1	0.0195	-0.427395	ubiquinol-cytochrome c reductase core protein 1
STRBP	0.0242	-0.427361	spermatid perinuclear RNA binding protein
BEND5	0.00227	-0.426971	BEN domain containing 5
AP2B1	0.00405	-0.426905	adaptor related protein complex 2 subunit beta 1
PKLR	0.0301	-0.426792	pyruvate kinase L/R
AREL1	0.000172	-0.426617	apoptosis resistant E3 ubiquitin protein ligase 1
PKM	0.00596	-0.426384	pyruvate kinase M1/2
MAPT	0.000423	-0.426336	microtubule associated protein tau
GDAP1	0.0174	-0.426229	ganglioside induced differentiation associated protein 1
LOC107984661	3.84e-05	-0.425798	uncharacterized LOC107984661
GPX3	0.0298	-0.425784	glutathione peroxidase 3
MGST3	0.035	-0.425758	microsomal glutathione S-transferase 3
CDH6	0.024	-0.425559	cadherin 6
SNURF	0.0233	-0.425557	SNRPN upstream open reading frame
PSMG3-AS1	0.0355	-0.425523	PSMG3 antisense RNA 1 (head to head)
LGALSL	0.0371	-0.425342	galectin like
BRK1	0.00759	-0.425281	BRICK1 subunit of SCAR/WAVE actin nucleating complex
KPNA6	0.00029	-0.425269	karyopherin subunit alpha 6
GDPGP1	0.00199	-0.425156	GDP-D-glucose phosphorylase 1
PRKN	0.00125	-0.425118	parkin RBR E3 ubiquitin protein ligase
LOC107984340	0.0038	-0.424957	uncharacterized LOC107984340
COPG1	0.00428	-0.424781	COPI coat complex subunit gamma 1
SBNO1	0.00053	-0.424759	strawberry notch homolog 1
MARF1	0.000382	-0.42475	meiosis regulator and mRNA stability factor 1
PBX1	0.0171	-0.424648	PBX homeobox 1
DNAJA4	0.0191	-0.424606	DnaJ heat shock protein family (Hsp40) member A4
ALDOA	0.0295	-0.424436	aldolase, fructose-bisphosphate A
APBA2	0.00207	-0.42438	amyloid beta precursor protein binding family A member 2
CLIC5	0.0373	-0.424362	chloride intracellular channel 5
NEDD4L	0.0313	-0.424349	NEDD4 like E3 ubiquitin protein ligase
MICOS10-NBL1	0.0258	-0.424256	MICOS10-NBL1 readthrough
SKAP2	0.0152	-0.423948	src kinase associated phosphoprotein 2
GPR52	0.00764	-0.423789	G protein-coupled receptor 52
SLC25A42	0.0103	-0.423669	solute carrier family 25 member 42
LINC02731	0.0245	-0.423398	long intergenic non-protein coding RNA 2731
REEP5	0.0489	-0.423392	receptor accessory protein 5
NCKAP1	0.0249	-0.423139	NCK associated protein 1
DYNC1H1	0.000128	-0.423038	dynein cytoplasmic 1 heavy chain 1
ZNF329	0.00013	-0.42299	zinc finger protein 329
LARP1	7.78e-05	-0.422842	La ribonucleoprotein 1, translational regulator
ELOVL6	0.00566	-0.422787	ELOVL fatty acid elongase 6
SPATS2	0.00864	-0.42273	spermatogenesis associated serine rich 2
WDR7	0.00375	-0.422683	WD repeat domain 7
DNAJA2	0.0134	-0.422634	DnaJ heat shock protein family (Hsp40) member A2
HNRNPUL2-BSCL2	0.00123	-0.422607	HNRNPUL2-BSCL2 readthrough (NMD candidate)
ATP6V1F	0.0364	-0.422269	ATPase H+ transporting V1 subunit F
PPID	0.0042	-0.422262	peptidylprolyl isomerase D
TOMM5	0.0212	-0.42204	translocase of outer mitochondrial membrane 5
TPMT	0.0159	-0.421959	thiopurine S-methyltransferase
SLC9A1	0.0125	-0.421659	solute carrier family 9 member A1
ST6GAL2	0.033	-0.421153	ST6 beta-galactoside alpha-2,6-sialyltransferase 2
CDIPT	0.0422	-0.421089	CDP-diacylglycerol--inositol 3-phosphatidyltransferase
KLHL12	0.00159	-0.42105	kelch like family member 12
SYT11	0.00093	-0.42078	synaptotagmin 11
TBC1D30	0.0246	-0.420745	TBC1 domain family member 30
CCT8	0.00728	-0.420682	chaperonin containing TCP1 subunit 8
INPP4A	0.00684	-0.420473	inositol polyphosphate-4-phosphatase type I A
KAT14	9.57e-05	-0.420395	lysine acetyltransferase 14
CBX6	0.0162	-0.419919	chromobox 6
LOC105377920	0.0403	-0.419897
TBCC	0.0187	-0.419378	tubulin folding cofactor C
ATP6V1H	0.0368	-0.419311	ATPase H+ transporting V1 subunit H
LOC107985034	0.00745	-0.418964	uncharacterized LOC107985034
PEF1	0.0109	-0.418684	penta-EF-hand domain containing 1
PPARGC1B	0.00129	-0.418403	PPARG coactivator 1 beta
MARK1	0.0101	-0.417693	microtubule affinity regulating kinase 1
PRDM2	0.0001	-0.417152	PR/SET domain 2
BTBD10	0.00996	-0.416504	BTB domain containing 10
CIAPIN1	0.0059	-0.416503	cytokine induced apoptosis inhibitor 1
LRP11	0.00171	-0.416232	LDL receptor related protein 11
LINC02043	0.0327	-0.41617	long intergenic non-protein coding RNA 2043
CCDC3	0.0211	-0.415984	coiled-coil domain containing 3
BCDIN3D-AS1	0.00929	-0.415729	BCDIN3D antisense RNA 1
PTPRS	0.00688	-0.41531	protein tyrosine phosphatase receptor type S
RAB11A	0.0207	-0.415161	RAB11A, member RAS oncogene family
LOC105372249	0.0286	-0.415135	uncharacterized LOC105372249
RCSD1	0.00158	-0.415009	RCSD domain containing 1
TMEM178A	0.00968	-0.414428	transmembrane protein 178A
COMMD7	0.000731	-0.414358	COMM domain containing 7
GPR68	0.0121	-0.414319	G protein-coupled receptor 68
B4GALT5	0.000757	-0.414292	beta-1,4-galactosyltransferase 5
XPO7	5.69e-05	-0.414046	exportin 7
ADGRL1	0.0118	-0.413878	adhesion G protein-coupled receptor L1
LOC105369614	0.0154	-0.413846
CFAP20	0.0291	-0.413828	cilia and flagella associated protein 20
TOMM40	0.0262	-0.413537	translocase of outer mitochondrial membrane 40
AP1M1	0.00139	-0.41333	adaptor related protein complex 1 subunit mu 1
DGKE	0.0328	-0.413058	diacylglycerol kinase epsilon
TMEM163	0.026	-0.412898	transmembrane protein 163
IDH3B	0.00265	-0.412823	isocitrate dehydrogenase (NAD(+)) 3 non-catalytic subunit beta
CLCN6	2.43e-05	-0.4128	chloride voltage-gated channel 6
STK24	0.000549	-0.412779	serine/threonine kinase 24
CAMK1D	0.0406	-0.412738	calcium/calmodulin dependent protein kinase ID
PLBD2	0.00265	-0.412718	phospholipase B domain containing 2
PANX1	0.0268	-0.412712	pannexin 1
SLC25A11	0.0191	-0.412549	solute carrier family 25 member 11
FARSA	0.0152	-0.412145	phenylalanyl-tRNA synthetase subunit alpha
PSMB2	0.00452	-0.41205	proteasome 20S subunit beta 2
TACO1	0.00771	-0.411881	translational activator of cytochrome c oxidase I
OCIAD2	0.0397	-0.41177	OCIA domain containing 2
LINC00641	0.0012	-0.411642	long intergenic non-protein coding RNA 641
MAFG	0.0111	-0.411498	MAF bZIP transcription factor G
LUZP1	0.0241	-0.411448	leucine zipper protein 1
DLAT	0.00869	-0.41113	dihydrolipoamide S-acetyltransferase
APLP2	0.00158	-0.410862	amyloid beta precursor like protein 2
PIK3R2	0.0193	-0.410589	phosphoinositide-3-kinase regulatory subunit 2
UBL4A	0.0141	-0.410487	ubiquitin like 4A
LOC107986599	0.00232	-0.410281	uncharacterized LOC107986599
RAB36	0.0155	-0.410249	RAB36, member RAS oncogene family
NYAP1	0.0373	-0.410144	neuronal tyrosine phosphorylated phosphoinositide-3-kinase adaptor 1
TTPAL	0.00125	-0.410054	alpha tocopherol transfer protein like
TPST2	0.00234	-0.40991	tyrosylprotein sulfotransferase 2
NUDCD3	0.00129	-0.409867	NudC domain containing 3
ROCK2	0.0129	-0.409718	Rho associated coiled-coil containing protein kinase 2
LOC101928357	0.0196	-0.409561	uncharacterized LOC101928357
ARL8B	0.0166	-0.409274	ADP ribosylation factor like GTPase 8B
PRDX2	0.0306	-0.409258	peroxiredoxin 2
SEC23A	0.0181	-0.40907	SEC23 homolog A, COPII coat complex component
EFHD2	0.0145	-0.408969	EF-hand domain family member D2
GVINP1	0.0152	-0.408838	GTPase, very large interferon inducible pseudogene 1
ARNT2	0.00399	-0.408017	aryl hydrocarbon receptor nuclear translocator 2
KLC3	0.0242	-0.407895	kinesin light chain 3
RASD2	0.0397	-0.407845	RASD family member 2
DDX1	0.0184	-0.407735	DEAD-box helicase 1
FAM216A	0.022	-0.407729	family with sequence similarity 216 member A
MAPK13	0.00804	-0.407682	mitogen-activated protein kinase 13
CDK16	0.00415	-0.407585	cyclin dependent kinase 16
NBEA	0.0334	-0.40753	neurobeachin
RARB	0.0473	-0.407472	retinoic acid receptor beta
LOC105377887	0.000501	-0.407254
SSBP3	0.00841	-0.407204	single stranded DNA binding protein 3
SQLE	0.00774	-0.406897	squalene epoxidase
SERINC3	0.00463	-0.406617	serine incorporator 3
SYT17	0.000659	-0.406598	synaptotagmin 17
MRPS7	0.0076	-0.406493	mitochondrial ribosomal protein S7
KATNB1	0.0363	-0.406384	katanin regulatory subunit B1
HS3ST4	0.048	-0.406372	heparan sulfate-glucosamine 3-sulfotransferase 4
LYRM9	0.00168	-0.406311	LYR motif containing 9
CMIP	0.00131	-0.405809	c-Maf inducing protein
RNMT	0.00164	-0.405597	RNA guanine-7 methyltransferase
TCP1	0.00509	-0.405574	t-complex 1
TOMM40L	0.00194	-0.405489	translocase of outer mitochondrial membrane 40 like
CYCS	0.044	-0.405324	cytochrome c, somatic
AARS1	0.00405	-0.405193	alanyl-tRNA synthetase 1
CCT2	0.00224	-0.404699	chaperonin containing TCP1 subunit 2
PDZRN3-AS1	0.0439	-0.404265	PDZRN3 antisense RNA 1
PTGES2	0.0346	-0.404168	prostaglandin E synthase 2
GBA2	0.00028	-0.403535	glucosylceramidase beta 2
SLC38A7	0.00186	-0.403517	solute carrier family 38 member 7
PRELID1	0.033	-0.403456	PRELI domain containing 1
[truncated: 1,292 more rows]
